# Supplementary material for: Long-term mitigation of drought changes the functional potential and life-strategies of the forest soil microbiome involved in organic matter decomposition
Source: Front Microbiol. 2023 Sep 29;14:1267270. doi: 10.3389/fmicb.2023.1267270 (PMC10570739; doi:10.3389/fmicb.2023.1267270)
Supplement: Supplementary file 2 [file Table_1.XLSX]

## Sheet: SEED.short_reads
SEED Subsystem			Read counts (incl. total, mean and standard error)											Read proportions (incl. total, mean and standard error, also for the control and irrigated treatments)														Test statistics for treatment differences (ANOVA, Levene Test, Shapiro-Wilks Test)
#	SEED subsystem	SEED Level	Plot1_dry	Plot2_irrigated	Plot3_irrigated	Plot4_dry	Plot5_dry	Plot6_irrigated	Plot7_irrigated	Plot8_dry	Sum	Mean	SE	Plot1_dry_%	Plot2_irrigated_%	Plot3_irrigated_%	Plot4_dry_%	Plot5_dry_%	Plot6_irrigated_%	Plot7_irrigated_%	Plot8_dry_%	Mean_%	SE_%	Mean_%.control	SE_%.control	Mean_%.irrigated	SE_%.irrigated	aov.F	aov.P	aov.P_corr	aov.q	lev.F	lev.P	shap.W	shap.P
1	L1 Amino Acids and Derivatives	level1	1150258	1217739	1281393	1102358	1019469	1292515	1450858	1196188	9710778	1.21385e+06	46581.1	10.1961	10.0766	10.0676	10.0258	10.0304	10.0291	10.1347	9.98164	10.0677	0.0243107	10.0585	0.0471616	10.077	0.021831	0.127197	0.733564	0.849531	0.417495	0.390995	0.554798	0.890277	0.23542
2	L1 Carbohydrates	level1	1478571	1537652	1602984	1418336	1301603	1624835	1805885	1519276	12289142	1.53614e+06	53047.1	13.1063	12.7238	12.5943	12.8995	12.8063	12.6077	12.6147	12.6777	12.7538	0.0628305	12.8724	0.0902448	12.6351	0.0298596	6.23309	0.0467418	0.171588	0.0843254	2.81969	0.144119	0.947984	0.690895
3	L1 Cell Division and Cell Cycle	level1	83956	84757	91250	76489	71342	91332	104802	82907	686835	85854.4	3610.36	0.744199	0.701349	0.716931	0.695655	0.701923	0.708677	0.732078	0.691821	0.711579	0.00649609	0.708399	0.0121133	0.714759	0.00659226	0.212631	0.660956	0.802345	0.394305	0.203148	0.668022	0.850041	0.0953602
4	L1 Cell Wall and Capsule	level1	340033	381847	405818	343205	319930	410410	452673	378687	3032603	379075	15486.5	3.0141	3.15971	3.18842	3.1214	3.14774	3.18452	3.16208	3.15997	3.14224	0.019738	3.1108	0.0332226	3.17368	0.00744081	3.41111	0.114277	0.289525	0.142285	1.35702	0.28827	0.853973	0.104491
5	L1 Clustering-based subsystems	level1	1694673	1779638	1882373	1613336	1497633	1898912	2122485	1755148	14244198	1.78052e+06	67786.5	15.0218	14.7262	14.7894	14.673	14.735	14.7343	14.8263	14.6459	14.769	0.0414422	14.7689	0.0863346	14.769	0.0236884	1.39193e-06	0.999097	0.999582	0.491236	1.01087	0.353505	0.856498	0.110775
6	L1 Cofactors, Vitamins, Prosthetic Groups, Pigments	level1	697243	722959	762318	677799	622177	764865	855219	731444	5834024	729253	24425.8	6.18047	5.98235	5.98936	6.16447	6.1215	5.93486	5.974	6.10357	6.05632	0.034089	6.1425	0.017984	5.97014	0.0121744	62.9884	0.000212655	0.0237031	0.0133698	1.82109	0.225875	0.919922	0.429233
7	L1 DNA Metabolism	level1	467457	485043	515200	431870	404804	516310	580877	475208	3876769	484596	19245.3	4.14361	4.01364	4.04781	3.92779	3.9828	4.00623	4.05763	3.96539	4.01811	0.0233522	4.0049	0.0476403	4.03133	0.0126029	0.287627	0.611036	0.7674	0.377132	0.93409	0.371127	0.866754	0.140072
8	L1 Dormancy and Sporulation	level1	7410	6829	7226	6802	5921	7226	8466	7238	57118	7139.75	251.868	0.0656833	0.0565087	0.0567731	0.0618631	0.0582558	0.0560691	0.0591379	0.0603978	0.0593361	0.00115142	0.06155	0.00156423	0.0571222	0.000687416	6.71569	0.0411309	0.160432	0.0788428	1.64241	0.24729	0.943874	0.649553
9	L1 Fatty Acids, Lipids, and Isoprenoids	level1	356918	380909	393346	353009	319937	402486	441827	386169	3034601	379325	12963.1	3.16377	3.15195	3.09043	3.21056	3.14781	3.12303	3.08631	3.2224	3.14953	0.0176464	3.18614	0.0179832	3.11293	0.0153822	9.56955	0.0212933	0.113262	0.0556614	0.51344	0.50058	0.876339	0.173684
10	L1 Iron acquisition and metabolism	level1	91003	113621	113955	85762	89361	124847	129747	108139	856435	107054	5897.21	0.806664	0.940193	0.895319	0.779992	0.879209	0.968732	0.906328	0.90237	0.884851	0.0224073	0.842059	0.0290441	0.927643	0.0166957	6.52638	0.0432173	0.164662	0.0809216	4.91722	0.0684348	0.936692	0.578857
11	L1 Membrane Transport	level1	455562	523948	556931	466821	440895	567769	621088	529156	4162170	520271	22039.4	4.03817	4.33557	4.37568	4.24566	4.3379	4.40552	4.33851	4.41556	4.31157	0.043268	4.25932	0.0814866	4.36382	0.0166276	1.57882	0.255636	0.462819	0.227448	3.354	0.116763	0.913215	0.377257
12	L1 Metabolism of Aromatic Compounds	level1	205159	231742	235930	225727	196961	243381	259767	240772	1839439	229930	7253.36	1.81856	1.91762	1.85365	2.05295	1.93787	1.88848	1.81456	2.00913	1.9116	0.0305265	1.95463	0.0511807	1.86858	0.0222523	2.37736	0.174044	0.368069	0.180884	1.96995	0.210034	0.962179	0.830586
13	L1 Miscellaneous	level1	633351	679870	719391	612887	571371	723174	807332	671581	5418957	677370	26092.3	5.61412	5.6258	5.6521	5.57411	5.62163	5.61136	5.63949	5.60404	5.61783	0.00832236	5.60347	0.0104304	5.63219	0.00877605	4.437	0.0797666	0.235412	0.115691	0.0096273	0.925034	0.928718	0.504481
14	L1 Motility and Chemotaxis	level1	121977	147316	154138	128016	119136	158483	174065	143135	1146266	143283	6791.27	1.08122	1.21901	1.21103	1.16429	1.17216	1.22973	1.2159	1.1944	1.18597	0.0170264	1.15302	0.0247658	1.21892	0.00395959	6.90435	0.0391847	0.155567	0.0764521	1.57177	0.256585	0.850718	0.0968772
15	L1 Nitrogen Metabolism	level1	174240	198051	207451	168090	157761	215752	235432	194440	1551217	193902	9221.74	1.54449	1.63884	1.6299	1.52875	1.55219	1.6741	1.64457	1.62251	1.60442	0.0192138	1.56199	0.0207568	1.64685	0.00957055	13.7855	0.00993565	0.0771793	0.0379291	0.507419	0.503004	0.862955	0.128477
16	L1 Nucleosides and Nucleotides	level1	305872	323156	338697	288267	270101	341107	387156	315749	2570105	321263	12689.1	2.7113	2.67406	2.66107	2.62174	2.65748	2.64677	2.70442	2.63478	2.66395	0.0111476	2.65633	0.019755	2.67158	0.0122835	0.429903	0.536352	0.713577	0.350681	0.504165	0.504323	0.919807	0.428301
17	L1 Phages, Prophages, Transposable elements, Plasmids	level1	112679	130091	134137	110997	106815	139166	144016	122139	1000040	125005	4925.26	0.998804	1.07648	1.05388	1.0095	1.05094	1.07984	1.006	1.01919	1.03683	0.0114689	1.01961	0.0112422	1.05405	0.0170215	2.85081	0.142293	0.329113	0.16174	0.387215	0.55666	0.939051	0.601771
18	L1 Phosphorus Metabolism	level1	165272	176312	185602	159008	149497	189576	211887	175329	1412483	176560	6903.22	1.465	1.45895	1.45823	1.44615	1.47088	1.47099	1.4801	1.46304	1.46417	0.00362143	1.46127	0.00530615	1.46707	0.00523801	0.6055	0.466055	0.661893	0.325281	0.156884	0.705743	0.943259	0.643406
19	L1 Photosynthesis	level1	10830	11782	12416	11130	9969	12367	13519	11621	93634	11704.2	386.312	0.0959987	0.0974939	0.0975498	0.101226	0.0980835	0.0959599	0.0944349	0.0969719	0.0972148	0.000705484	0.0980699	0.00113482	0.0963596	0.000739787	1.59402	0.253603	0.460963	0.226536	0.258237	0.629471	0.945099	0.661836
20	L1 Potassium metabolism	level1	88432	98821	103503	91149	85007	105698	116395	98001	787006	98375.8	3622.26	0.783874	0.817726	0.8132	0.828986	0.836371	0.820148	0.813059	0.817773	0.816392	0.00543506	0.816751	0.0116065	0.816033	0.00174801	0.00374091	0.953216	0.975852	0.479574	2.60333	0.157767	0.865589	0.136418
21	L1 Protein Metabolism	level1	827369	847316	904111	768534	715708	911803	1038218	830017	6843076	855384	34726.3	7.33392	7.01139	7.1034	6.9897	7.04174	7.075	7.25231	6.92611	7.0917	0.0484868	7.07287	0.0901727	7.11052	0.0510267	0.132091	0.728736	0.847276	0.416386	0.374505	0.563015	0.879117	0.184701
22	L1 Regulation and Cell signaling	level1	155386	178181	186445	163667	149054	191129	205647	181550	1411059	176382	6753.9	1.37736	1.47442	1.46486	1.48853	1.46652	1.48304	1.43652	1.51495	1.46327	0.0145972	1.46184	0.0298481	1.46471	0.0101038	0.00827068	0.930498	0.965036	0.474258	1.37531	0.285349	0.908973	0.346892
23	L1 Respiration	level1	499181	537916	571433	506420	461131	576111	635093	543348	4330633	541329	19063	4.42482	4.45116	4.48962	4.60581	4.537	4.47025	4.43634	4.53399	4.49362	0.0217445	4.5254	0.037407	4.46184	0.0115712	2.63502	0.155657	0.346587	0.170327	1.03423	0.348408	0.922488	0.450375
24	L1 RNA Metabolism	level1	354729	383185	406956	334909	316224	408205	461599	369706	3035513	379439	16384.5	3.14437	3.17079	3.19736	3.04594	3.11128	3.16741	3.22443	3.08503	3.14333	0.0210193	3.09666	0.0208115	3.19	0.0132891	14.2892	0.00917922	0.0738824	0.0363088	0.690674	0.43775	0.977924	0.95191
25	L1 Secondary Metabolism	level1	47783	49493	51406	45305	41871	51940	58069	49118	394985	49373.1	1699.68	0.423556	0.409546	0.403886	0.412042	0.411962	0.403021	0.405632	0.409867	0.409939	0.00230352	0.414357	0.00310736	0.405521	0.00144729	6.64423	0.0419022	0.162397	0.0798088	0.22432	0.65251	0.830784	0.0604925
26	L1 Stress Response	level1	276747	305954	323693	275189	254120	328008	356618	303340	2423669	302959	11793.8	2.45313	2.53171	2.54318	2.5028	2.50025	2.54513	2.4911	2.53123	2.51232	0.011143	2.49685	0.0161784	2.52778	0.0125804	2.27767	0.181985	0.378687	0.186102	0.0615107	0.812394	0.879141	0.184797
27	L1 Sulfur Metabolism	level1	150957	169352	175403	161201	143647	181502	193390	173355	1348807	168601	5730.77	1.33811	1.40136	1.3781	1.4661	1.41332	1.40834	1.3509	1.44657	1.40035	0.0155305	1.41602	0.0281646	1.38467	0.0129822	1.02186	0.351092	0.55723	0.273846	1.13377	0.327934	0.940361	0.614635
28	L1 Virulence, Disease and Defense	level1	328350	381378	404358	368960	322348	408767	443555	391120	3048836	381104	14447.7	2.91054	3.15583	3.17695	3.35563	3.17153	3.17177	3.09838	3.26372	3.16305	0.0454259	3.17536	0.0959374	3.15073	0.0180189	0.0636264	0.809272	0.895427	0.44005	3.07771	0.129908	0.895396	0.262457
29	L1 Amino Acids and Derivatives - L2 Alanine, serine, and glycine	level2	62470	62644	66897	57603	53743	66861	76398	62265	508881	63610.1	2399.37	0.553743	0.518368	0.525595	0.52389	0.528769	0.518798	0.533666	0.519573	0.5278	0.00415386	0.531494	0.00765066	0.524107	0.00359074	0.764014	0.415686	0.616602	0.303023	0.453727	0.525654	0.883321	0.202552
30	L1 Amino Acids and Derivatives - L2 Arginine; urea cycle, polyamines	level2	200931	223759	235212	194432	182876	239380	267582	218674	1762846	220356	9711.42	1.78108	1.85156	1.84801	1.76833	1.79929	1.85743	1.86915	1.82473	1.82495	0.0133884	1.79336	0.0122366	1.85654	0.00463154	23.3189	0.00291334	0.0456051	0.0224122	3.16452	0.125566	0.979876	0.962289
31	L1 Amino Acids and Derivatives - L2 Aromatic amino acids and derivatives	level2	125431	133818	140536	122569	111995	141054	159069	131385	1065857	133232	5020.32	1.11184	1.10732	1.10416	1.11475	1.1019	1.09449	1.11115	1.09635	1.10524	0.00260557	1.10621	0.00428538	1.10428	0.00356335	0.119766	0.7411	0.853386	0.419389	0.646485	0.452043	0.900565	0.292356
32	L1 Amino Acids and Derivatives - L2 Branched-chain amino acids	level2	290225	297641	311155	277873	253166	315331	353759	297033	2396183	299523	10386	2.5726	2.46293	2.44468	2.52721	2.49086	2.44676	2.47113	2.4786	2.48685	0.0153942	2.51732	0.0211196	2.45637	0.00638894	7.62926	0.0327624	0.141609	0.0695926	4.05165	0.0907925	0.952594	0.737339
33	L1 Amino Acids and Derivatives - L2 Glutamine, glutamate, aspartate, asparagine; ammonia assimilation	level2	101688	108041	114178	97149	90297	115251	128691	106166	861461	107683	4209.69	0.901378	0.89402	0.897071	0.883555	0.888418	0.894273	0.898951	0.885907	0.892947	0.00225725	0.889814	0.00398027	0.896079	0.00118096	2.27658	0.182075	0.378779	0.186147	1.01563	0.352458	0.879255	0.185263
34	L1 Amino Acids and Derivatives - L2 Histidine Metabolism	level2	51502	54502	57272	49004	45155	57450	64125	53299	432309	54038.6	2049.78	0.456521	0.450994	0.449973	0.445684	0.444273	0.445775	0.447935	0.444756	0.448239	0.00146235	0.447808	0.00291902	0.448669	0.00115553	0.0751947	0.793115	0.885372	0.435108	0.295759	0.606155	0.832992	0.0637684
35	L1 Amino Acids and Derivatives - L2 Lysine, threonine, methionine, and cysteine	level2	285552	299714	317365	270417	251328	318009	358843	290710	2391938	298992	11664.6	2.53118	2.48008	2.49347	2.4594	2.47278	2.46754	2.50664	2.42584	2.47962	0.0112391	2.4723	0.0219684	2.48693	0.00843639	0.386705	0.556912	0.729171	0.358345	1.27101	0.302634	0.961083	0.820349
36	L1 Amino Acids and Derivatives - L2 OTHER Amino Acids and Derivatives	level2	16190	18361	19191	17588	15687	19043	20979	18856	145895	18236.9	606.376	0.143511	0.151934	0.150779	0.15996	0.154342	0.147761	0.146546	0.157345	0.151522	0.00196791	0.153789	0.00361336	0.149255	0.00126071	1.40379	0.280888	0.487997	0.239822	1.13867	0.326975	0.920632	0.435016
37	L1 Amino Acids and Derivatives - L2 Proline and 4-hydroxyproline	level2	16269	19259	19587	15723	15222	20136	21412	17800	145408	18176	801.767	0.144211	0.159365	0.153891	0.142998	0.149767	0.156242	0.14957	0.148533	0.150572	0.00200051	0.146377	0.0016393	0.154767	0.00206337	10.1354	0.018989	0.107387	0.0527743	0.0520025	0.827187	0.96266	0.835022
38	L1 Carbohydrates - L2 Aminosugars	level2	14960	15445	14290	13617	13374	15841	16966	15232	119725	14965.6	419.972	0.132608	0.127805	0.112273	0.123844	0.131585	0.122916	0.118513	0.127104	0.124581	0.00239734	0.128785	0.00203482	0.120377	0.00330097	4.7019	0.0732247	0.224807	0.110479	0.861506	0.389131	0.969149	0.891244
39	L1 Carbohydrates - L2 Central carbohydrate metabolism	level2	424865	438305	464752	405683	373274	463558	523554	430341	3524332	440542	15868.8	3.76607	3.62689	3.65145	3.68962	3.67259	3.59691	3.65721	3.591	3.65647	0.0198678	3.67982	0.0359122	3.63312	0.0137423	1.47523	0.27015	0.476321	0.234083	1.25582	0.305284	0.958122	0.792035
40	L1 Carbohydrates - L2 CO2 fixation	level2	79121	84620	89785	78295	72077	89830	99866	85491	679085	84885.6	3029.7	0.70134	0.700215	0.705421	0.712081	0.709155	0.697022	0.697598	0.713383	0.704527	0.00227868	0.70899	0.00269871	0.700064	0.00191589	7.27284	0.0357268	0.14816	0.0728118	0.192061	0.676545	0.953466	0.746065
41	L1 Carbohydrates - L2 Di- and oligosaccharides	level2	159006	154114	156344	155188	136236	161138	176480	159093	1257599	157200	3891.07	1.40945	1.27527	1.22836	1.41141	1.34041	1.25033	1.23277	1.32756	1.30944	0.0263227	1.37221	0.0222281	1.24668	0.0106435	25.9423	0.00223595	0.042196	0.0207368	10.8615	0.0164966	0.917626	0.410899
42	L1 Carbohydrates - L2 Fermentation	level2	129977	137633	145556	124375	114626	146294	162246	134519	1095226	136903	5197.41	1.15214	1.13889	1.1436	1.13117	1.12779	1.13515	1.13334	1.1225	1.13557	0.00328909	1.1334	0.00649558	1.13774	0.00226788	0.39912	0.55084	0.723654	0.355633	0.875254	0.385613	0.895235	0.261568
43	L1 Carbohydrates - L2 Glycoside hydrolases	level2	5108	6002	6151	4979	4793	6380	6822	5739	45974	5746.75	256.796	0.0452781	0.0496655	0.048327	0.0452832	0.0471576	0.0495047	0.047654	0.0478893	0.0475949	0.000589542	0.0464021	0.000664451	0.0487878	0.000481483	8.45327	0.0270702	0.127807	0.0628098	1.78914	0.2295	0.845524	0.0857948
44	L1 Carbohydrates - L2 Monosaccharides	level2	194190	209158	211826	181614	169985	220584	242806	196360	1626523	203315	8104.01	1.72133	1.73074	1.66427	1.65175	1.67246	1.71159	1.69608	1.63853	1.68584	0.0120179	1.67102	0.0181652	1.70067	0.0140526	1.66719	0.244147	0.449248	0.220779	0.149146	0.712676	0.95826	0.79337
45	L1 Carbohydrates - L2 One-carbon Metabolism	level2	179983	182277	192377	173941	157945	192973	217202	184517	1481215	185152	6038.37	1.5954	1.50831	1.51146	1.58197	1.554	1.49735	1.51723	1.53971	1.53818	0.0127866	1.56777	0.0127208	1.50859	0.00417778	19.5362	0.00447106	0.0541392	0.0266062	9.98764	0.019557	0.992216	0.997789
46	L1 Carbohydrates - L2 Organic acids	level2	121600	128826	134611	118747	109558	137714	149931	130448	1031435	128929	4402.69	1.07788	1.06601	1.05761	1.07999	1.07792	1.06857	1.04732	1.08853	1.07048	0.00472828	1.08108	0.00253111	1.05988	0.0047963	15.2841	0.00789704	0.0688364	0.033829	1.71324	0.238459	0.909831	0.352875
47	L1 Carbohydrates - L2 OTHER Carbohydrates	level2	100080	107310	109733	95408	87357	111461	125103	102800	839252	104906	4021.97	0.887124	0.887971	0.862148	0.867721	0.859492	0.864865	0.873888	0.857819	0.870128	0.00419008	0.868039	0.00671963	0.872218	0.00581959	0.220987	0.654889	0.797804	0.392074	0.0134358	0.911504	0.83185	0.0620536
48	L1 Carbohydrates - L2 Polysaccharides	level2	9313	8723	8927	8511	7779	9815	10418	9166	72652	9081.5	285.337	0.0825518	0.0721812	0.0701375	0.0774062	0.0765364	0.076158	0.0727733	0.0764861	0.0755288	0.00135647	0.0782451	0.00145102	0.0728125	0.00124995	8.04652	0.0296977	0.134351	0.0660255	0.00279323	0.959566	0.857391	0.113083
49	L1 Carbohydrates - L2 Sugar alcohols	level2	60368	65239	68632	57978	54599	69247	74491	65570	516124	64515.5	2309.75	0.535111	0.539841	0.539226	0.527301	0.537191	0.537312	0.520345	0.547152	0.535435	0.00290209	0.536689	0.00408603	0.534181	0.00464325	0.164365	0.69923	0.827553	0.406693	0.000696524	0.979801	0.939722	0.608351
50	L1 Cell Division and Cell Cycle - L2 OTHER Cell Division and Cell Cycle	level2	83956	84757	91250	76489	71342	91332	104802	82907	686835	85854.4	3610.36	0.744199	0.701349	0.716931	0.695655	0.701923	0.708677	0.732078	0.691821	0.711579	0.00649609	0.708399	0.0121133	0.714759	0.00659226	0.212631	0.660956	0.802345	0.394305	0.203148	0.668022	0.850041	0.0953602
51	L1 Cell Wall and Capsule - L2 Capsular and extracellular polysacchrides	level2	82600	87546	92512	79973	74286	95126	105470	87543	705056	88132	3428.56	0.732179	0.724427	0.726846	0.727342	0.730889	0.738116	0.736744	0.730506	0.730881	0.00168505	0.730229	0.0010267	0.731533	0.00345148	0.131258	0.72955	0.847294	0.416395	23.3031	0.00291819	0.96944	0.893575
52	L1 Cell Wall and Capsule - L2 Cell wall of Mycobacteria	level2	24943	25353	25585	24770	22202	26674	28432	26972	204931	25616.4	651.675	0.221098	0.209791	0.201016	0.225279	0.218442	0.206973	0.198607	0.225069	0.213285	0.00375211	0.222472	0.00165207	0.204097	0.00258729	35.8314	0.000976483	0.0317008	0.015583	2.51554	0.163824	0.921294	0.440447
53	L1 Cell Wall and Capsule - L2 Gram-Negative cell wall components	level2	108605	130701	139938	112988	106289	141170	154907	125455	1020053	127507	6159.59	0.962691	1.08153	1.09946	1.02761	1.04576	1.09539	1.08208	1.04686	1.05517	0.0160732	1.02073	0.019844	1.08961	0.00458704	11.4381	0.0148207	0.095579	0.0469715	1.20791	0.313878	0.836037	0.068565
54	L1 Cell Wall and Capsule - L2 Gram-Positive cell wall components	level2	7881	8098	8297	7804	6906	8248	9506	8366	65106	8138.25	255.574	0.0698584	0.0670095	0.0651877	0.0709761	0.0679471	0.0639991	0.0664027	0.0698104	0.0676489	0.00086658	0.069648	0.000627679	0.0656497	0.000667947	19.028	0.00475955	0.0561636	0.0276011	0.284632	0.612856	0.898404	0.279532
55	L1 Cell Wall and Capsule - L2 OTHER Cell Wall and Capsule	level2	116004	130149	139486	117670	110247	139192	154358	130351	1037457	129682	5184.5	1.02828	1.07696	1.09591	1.07019	1.0847	1.08004	1.07824	1.08772	1.07526	0.00724398	1.06772	0.0136939	1.08279	0.00441944	1.09624	0.335426	0.541197	0.265966	1.47344	0.270412	0.872845	0.16067
56	L1 Clustering-based subsystems - L2 alpha-proteobacterial cluster of hypotheticals	level2	7788	10711	11549	10403	9083	11330	12035	10735	83634	10454.2	492.819	0.069034	0.0886316	0.0907379	0.0946136	0.0893662	0.0879134	0.0840686	0.0895787	0.086743	0.0027338	0.0856481	0.00566924	0.0878379	0.00139204	0.140708	0.720481	0.843463	0.414512	0.881369	0.384065	0.852336	0.100595
57	L1 Clustering-based subsystems - L2 Biosynthesis of galactoglycans and related lipopolysacharides	level2	74404	75532	80542	71502	65277	79507	89593	76252	612609	76576.1	2511	0.659528	0.625014	0.632801	0.650299	0.64225	0.616923	0.625838	0.636288	0.636118	0.00499148	0.647092	0.00504243	0.625144	0.00324951	13.3861	0.0105958	0.0795932	0.0391154	1.32636	0.293269	0.976993	0.946526
58	L1 Clustering-based subsystems - L2 Carbohydrates	level2	3353	3931	4152	3180	3238	4378	4575	3751	30558	3819.75	187.802	0.0297215	0.0325283	0.0326213	0.0289216	0.0318582	0.0339704	0.031958	0.0313004	0.03161	0.000574926	0.0304504	0.000681473	0.0327695	0.00042632	8.32342	0.0278737	0.130109	0.0639409	2.54073	0.162053	0.93677	0.579607
59	L1 Clustering-based subsystems - L2 Carotenoid biosynthesis	level2	6833	7807	7780	9650	7451	7987	7998	8616	64122	8015.25	294.267	0.0605687	0.0646015	0.0611257	0.0877652	0.0733092	0.0619739	0.0558688	0.0718966	0.0671387	0.00359963	0.0733849	0.00557725	0.0608925	0.00183072	4.52913	0.0774042	0.231342	0.113691	1.42855	0.277096	0.937165	0.583423
60	L1 Clustering-based subsystems - L2 Catabolism of an unknown compound	level2	6571	4496	4561	5036	4491	4653	5113	4864	39785	4973.12	243.525	0.0582463	0.0372036	0.0358348	0.0458016	0.0441863	0.0361043	0.0357161	0.0405879	0.0417101	0.00273783	0.0472055	0.00383818	0.0362147	0.000339493	8.13629	0.0290892	0.132949	0.0653368	2.20588	0.188027	0.833424	0.0644299
61	L1 Clustering-based subsystems - L2 Cell Division	level2	41649	44198	47053	39764	37195	47600	53665	43447	354571	44321.4	1817.53	0.369183	0.36573	0.369685	0.361647	0.365956	0.369345	0.374869	0.362545	0.36737	0.00152063	0.364833	0.00172156	0.369907	0.00188029	3.96189	0.0936578	0.257661	0.126625	0.0586865	0.816652	0.932742	0.541362
62	L1 Clustering-based subsystems - L2 Chemotaxis, response regulators	level2	1446	1430	1612	1559	1386	1603	1728	1637	12401	1550.12	41.8541	0.0128176	0.011833	0.0126651	0.0141789	0.0136366	0.0124382	0.0120707	0.01366	0.0129125	0.000294472	0.0135733	0.000281273	0.0122518	0.000185698	15.3734	0.00779401	0.0683707	0.0336002	0.0469475	0.835642	0.97448	0.930659
63	L1 Clustering-based subsystems - L2 Choline bitartrate degradation, putative	level2	4276	5011	5804	4384	4242	6043	6314	5415	41489	5186.12	293.813	0.0379031	0.0414651	0.0456007	0.0398718	0.0417364	0.0468898	0.0441055	0.0451857	0.0428448	0.00109721	0.0411742	0.00154931	0.0445153	0.00116504	2.97056	0.135561	0.320278	0.157398	0.281694	0.614655	0.96464	0.852952
64	L1 Clustering-based subsystems - L2 Chromosome Replication	level2	6592	7402	7503	7100	6075	7485	8031	7129	57317	7164.62	213.17	0.0584325	0.0612502	0.0589494	0.0645734	0.059771	0.0580787	0.0560993	0.0594882	0.0595803	0.000884911	0.0605663	0.0013664	0.0585944	0.00106735	1.29337	0.298797	0.506994	0.249158	0.00599424	0.940805	0.905655	0.324476
65	L1 Clustering-based subsystems - L2 Clustering-based subsystems	level2	62139	64332	67169	57649	53606	66253	76755	62043	509946	63743.2	2438.73	0.550809	0.532336	0.527732	0.524309	0.527421	0.51408	0.53616	0.51772	0.528821	0.00403937	0.530065	0.00720442	0.527577	0.00481751	0.0824063	0.783718	0.880734	0.432829	0.138548	0.722521	0.954851	0.759871
66	L1 Clustering-based subsystems - L2 CRISPRs and associated hypotheticals	level2	630	595	590	658	506	644	746	585	4954	619.25	24.545	0.00558441	0.00492352	0.0046355	0.00598441	0.00497846	0.00499702	0.00521107	0.00488156	0.00514949	0.000154086	0.00535721	0.00026056	0.00494178	0.000118922	2.10381	0.197121	0.395395	0.194313	4.85712	0.0697278	0.955487	0.766183
67	L1 Clustering-based subsystems - L2 Cytochrome biogenesis	level2	38599	37001	39893	34454	31682	39618	45036	36728	303011	37876.4	1408.21	0.342147	0.306177	0.31343	0.313354	0.311714	0.30741	0.314592	0.306478	0.314413	0.00413702	0.318423	0.00804271	0.310402	0.00211215	0.930482	0.37199	0.577918	0.284012	0.690262	0.437879	0.847415	0.0896835
68	L1 Clustering-based subsystems - L2 D-tyrosyl-tRNA(Tyr) deacylase (EC 3.1.-.-) cluster	level2	2165	2002	2284	1674	1518	1834	2456	1797	15730	1966.25	112.922	0.0191909	0.0165662	0.0179449	0.0152248	0.0149354	0.0142306	0.017156	0.0149951	0.0162805	0.000610424	0.0160865	0.00103666	0.0164744	0.000799466	0.0877923	0.776991	0.875923	0.430465	0.00160553	0.969338	0.954035	0.751755
69	L1 Clustering-based subsystems - L2 DNA metabolism	level2	1541	1266	1267	934	1058	1298	1395	1188	9947	1243.38	66.6505	0.0136597	0.0104759	0.00995454	0.00849458	0.0104095	0.0100716	0.00974456	0.00991332	0.0103405	0.000521094	0.0106193	0.00109166	0.0100617	0.000153769	0.255824	0.631044	0.781309	0.383967	2.39952	0.172345	0.860502	0.121466
70	L1 Clustering-based subsystems - L2 DNA polymerase III epsilon cluster	level2	4063	4571	4913	3755	3721	5136	5469	4533	36161	4520.12	226.375	0.036015	0.0378242	0.0386003	0.0341511	0.0366103	0.039852	0.0382029	0.0378258	0.0373852	0.0006204	0.0361506	0.000765612	0.0386199	0.000440227	7.81745	0.0313299	0.138026	0.0678316	0.703736	0.433675	0.977613	0.950142
71	L1 Clustering-based subsystems - L2 Fatty acid metabolic cluster	level2	37721	40662	42731	36634	34740	43003	48282	39670	323443	40430.4	1513.77	0.334365	0.336471	0.335728	0.33318	0.341802	0.333675	0.337266	0.331028	0.335439	0.00114792	0.335094	0.00234018	0.335785	0.000770204	0.0787733	0.788393	0.883095	0.433989	1.09613	0.335448	0.911397	0.364006
72	L1 Clustering-based subsystems - L2 Flagella protein?	level2	4047	5480	5532	4974	4408	5983	6345	5439	42208	5276	271.616	0.0358732	0.045346	0.0434637	0.0452377	0.0433696	0.0464242	0.044322	0.045386	0.0436778	0.0011737	0.0424666	0.00224518	0.044889	0.000640224	1.0765	0.339475	0.544554	0.267616	0.963821	0.36414	0.854578	0.105966
73	L1 Clustering-based subsystems - L2 Hypothetical in Lysine biosynthetic cluster	level2	1103	1411	1465	1113	1142	1603	1646	1362	10845	1355.62	76.6374	0.00977716	0.0116758	0.0115102	0.0101226	0.011236	0.0124382	0.0114979	0.0113653	0.0112029	0.000303504	0.0106252	0.000397131	0.0117805	0.000222961	6.4345	0.0442817	0.166556	0.0818522	3.73557	0.101455	0.896404	0.268075
74	L1 Clustering-based subsystems - L2 Hypothetical lipase related to Phosphatidate metabolism	level2	188	290	370	213	186	273	317	237	2074	259.25	23.0727	0.00166646	0.0023997	0.00290701	0.0019372	0.00183003	0.0021183	0.00221435	0.00197766	0.00213134	0.000136862	0.00185284	6.94946e-05	0.00240984	0.00017571	8.68976	0.0256849	0.12375	0.060816	1.19642	0.315996	0.916565	0.40262
75	L1 Clustering-based subsystems - L2 Hypothetical protein possible functionally linked with Alanyl-tRNA synthetase	level2	20108	21726	22551	18918	17606	22924	25682	20125	169640	21205	902.72	0.17824	0.179779	0.177178	0.172056	0.173223	0.177875	0.179398	0.167934	0.17571	0.00148447	0.172863	0.00212116	0.178557	0.000616775	6.64455	0.0418986	0.162397	0.0798088	1.87362	0.220093	0.936635	0.578306
76	L1 Clustering-based subsystems - L2 Hypothetical Related to Dihydroorate Dehydrogenase	level2	5026	6051	6803	5720	5143	6681	7165	6106	48695	6086.88	273.234	0.0445512	0.0500709	0.0534497	0.0520225	0.0506012	0.0518402	0.05005	0.0509518	0.0504422	0.000933283	0.0495317	0.00168745	0.0513527	0.000815215	0.944223	0.368722	0.574575	0.28237	0.195507	0.673865	0.883463	0.20318
77	L1 Clustering-based subsystems - L2 Isoprenoid/cell wall biosynthesis: PREDICTED UNDECAPRENYL DIPHOSPHATE PHOSPHATASE	level2	35608	36435	38222	33431	30816	38365	44328	35625	292830	36603.8	1407.42	0.315635	0.301493	0.300302	0.30405	0.303194	0.297687	0.309646	0.297274	0.30366	0.00220397	0.305038	0.00383993	0.302282	0.00258017	0.354885	0.57313	0.739753	0.363545	0.201473	0.669291	0.893524	0.252278
78	L1 Clustering-based subsystems - L2 Lysine Biosynthesis	level2	4763	5803	5942	5066	4799	6140	6391	5716	44620	5577.5	220.072	0.0422199	0.0480188	0.046685	0.0460745	0.0472166	0.0476424	0.0446433	0.0476974	0.0462747	0.000696093	0.0458021	0.00124161	0.0467474	0.000755446	0.423012	0.539529	0.715681	0.351715	0.29626	0.605858	0.869951	0.150562
79	L1 Clustering-based subsystems - L2 Lysine, threonine, methionine, and cysteine	level2	953	1119	1100	1347	1046	1250	1152	1282	9249	1156.12	46.1022	0.00844753	0.00925952	0.00864246	0.0122508	0.0102914	0.00969919	0.00804712	0.0106977	0.00966696	0.000490188	0.0104219	0.000781873	0.00891207	0.000360684	3.07445	0.130076	0.311621	0.153144	0.880476	0.38429	0.981279	0.968954
80	L1 Clustering-based subsystems - L2 Methylamine utilization	level2	5752	6568	6733	5900	5405	6944	7554	6522	51378	6422.25	247.762	0.0509866	0.054349	0.0528997	0.0536596	0.053179	0.0538809	0.0527673	0.0544231	0.0532681	0.000392587	0.0530621	0.000737716	0.0534742	0.000383024	0.24588	0.637629	0.78667	0.386602	0.410344	0.545467	0.946396	0.674883
81	L1 Clustering-based subsystems - L2 Molybdopterin oxidoreductase	level2	10523	10165	11559	8873	8514	11146	13259	9602	83641	10455.1	545.194	0.0932774	0.0841135	0.0908165	0.0806985	0.0837679	0.0864857	0.0926187	0.0801243	0.0864878	0.0018394	0.0844671	0.00304375	0.0885086	0.00194996	1.25006	0.306299	0.513449	0.25233	0.123133	0.737654	0.888393	0.226094
82	L1 Clustering-based subsystems - L2 Monosaccharides	level2	837	471	606	511	516	515	689	510	4655	581.875	44.005	0.00741929	0.00389744	0.00476121	0.00464746	0.00507684	0.00399607	0.0048129	0.00425572	0.00485837	0.000393977	0.00534983	0.000709906	0.0043669	0.000243637	1.71507	0.238237	0.444176	0.218286	0.725935	0.426897	0.876517	0.174374
83	L1 Clustering-based subsystems - L2 Nucleotidyl-phosphate metabolic cluster	level2	19176	21053	22212	19411	17859	22285	23960	21482	167438	20929.8	704.516	0.169979	0.17421	0.174515	0.17654	0.175712	0.172917	0.167369	0.179257	0.173812	0.00132533	0.175372	0.00195068	0.172253	0.00166434	1.47997	0.269459	0.475695	0.233776	0.0466735	0.836114	0.849282	0.0936869
84	L1 Clustering-based subsystems - L2 OTHER Clustering-based subsystems	level2	936302	975624	1026437	889592	822445	1041913	1164344	962242	7818899	977362	36634.7	8.29952	8.07311	8.06449	8.0907	8.09191	8.08457	8.13334	8.02947	8.10839	0.0291873	8.1279	0.0590351	8.08888	0.0153822	0.409136	0.54604	0.719799	0.353739	0.899177	0.379613	0.853723	0.103887
85	L1 Clustering-based subsystems - L2 Oxidative stress	level2	54	94	79	42	42	62	83	50	506	63.25	7.00701	0.000478664	0.000777833	0.000620685	0.000381983	0.000413232	0.00048108	0.000579784	0.000417227	0.000518811	4.71343e-05	0.000422777	2.02266e-05	0.000614845	6.17263e-05	8.74337	0.0253841	0.123464	0.0606752	2.03709	0.20341	0.934523	0.558122
86	L1 Clustering-based subsystems - L2 Phosphate metabolism	level2	7698	7536	8198	6405	6090	7765	9416	7055	60163	7520.38	369.624	0.0682362	0.062359	0.0644099	0.0582525	0.0599186	0.0602514	0.065774	0.0588707	0.062259	0.00126604	0.0613195	0.00233107	0.0631986	0.0012073	0.512354	0.501016	0.689498	0.338847	0.169567	0.694803	0.865507	0.136166
87	L1 Clustering-based subsystems - L2 Probably GTP or GMP signaling related	level2	20864	22936	23696	20121	18944	24189	27131	21624	179505	22438.1	922.317	0.184942	0.189791	0.186174	0.182997	0.186387	0.187691	0.189519	0.180442	0.185993	0.00112458	0.183692	0.00128672	0.188294	0.000846585	8.92653	0.0243917	0.121062	0.0594946	0.72335	0.427677	0.944264	0.653454
88	L1 Clustering-based subsystems - L2 Probably organic hydroperoxide resistance related hypothetical protein	level2	3285	3965	3860	3470	3094	4193	4214	3881	29962	3745.25	147.104	0.0291187	0.0328097	0.0303272	0.0315591	0.0304414	0.032535	0.0294362	0.0323852	0.0310766	0.000509983	0.0308761	0.000708349	0.031277	0.000827751	0.135413	0.725517	0.846012	0.415765	0.594719	0.46987	0.871918	0.157368
89	L1 Clustering-based subsystems - L2 Probably Pyrimidine biosynthesis-related	level2	10563	10701	11935	9848	9021	11668	13250	10619	87605	10950.6	463.537	0.093632	0.0885488	0.0937706	0.089566	0.0887562	0.0905361	0.0925558	0.0886107	0.090747	0.000796597	0.0901412	0.00118241	0.0913528	0.00114828	0.540376	0.490001	0.681091	0.334716	0.0995935	0.763007	0.936184	0.573966
90	L1 Clustering-based subsystems - L2 Probably Ybbk-related hypothetical membrane proteins	level2	7950	9172	9250	8307	7615	9805	10283	9290	71672	8959	326.174	0.07047	0.0758966	0.0726752	0.0755509	0.0749228	0.0760804	0.0718303	0.0775208	0.0743684	0.000859986	0.0746161	0.00148872	0.0741206	0.00109278	0.0719831	0.797457	0.888293	0.436543	0.0023218	0.963133	0.942329	0.634132
91	L1 Clustering-based subsystems - L2 Proteasome related clusters	level2	19	10	12	10	9	5	13	16	94	11.75	1.53239	0.000168419	8.27482e-05	9.42813e-05	9.09484e-05	8.85496e-05	3.87968e-05	9.08095e-05	0.000133513	9.85082e-05	1.34696e-05	0.000120357	1.90604e-05	7.66589e-05	1.28498e-05	3.61373	0.106025	0.27619	0.135731	1.15191	0.324406	0.902545	0.304532
92	L1 Clustering-based subsystems - L2 Protein export?	level2	41001	41873	45135	37699	35259	44566	51081	40875	337489	42186.1	1715.58	0.363439	0.346491	0.354616	0.342866	0.346908	0.345803	0.356818	0.341083	0.349753	0.00273142	0.348574	0.00510256	0.350932	0.00280241	0.164076	0.699478	0.827553	0.406693	0.201734	0.669092	0.877781	0.179326
93	L1 Clustering-based subsystems - L2 proteosome related	level2	13306	9968	9022	11264	9395	10202	11353	11246	85756	10719.5	484.277	0.117946	0.0824834	0.0708838	0.102444	0.092436	0.0791609	0.0793046	0.0938427	0.0898128	0.00536204	0.101667	0.00585985	0.0779582	0.00247963	13.8843	0.00978092	0.07641	0.037551	1.73238	0.236153	0.893954	0.254586
94	L1 Clustering-based subsystems - L2 Putative asociate of RNA polymerase sigma-54 factor rpoN	level2	41206	38545	39752	38349	34400	40085	45059	40383	317779	39722.4	1059.39	0.365256	0.318953	0.312323	0.348778	0.338456	0.311034	0.314753	0.336978	0.330816	0.00699134	0.347367	0.00651506	0.314265	0.00174233	24.0914	0.0026883	0.0437109	0.0214813	2.92177	0.138249	0.916197	0.399771
95	L1 Clustering-based subsystems - L2 Putative GGDEF domain protein related to agglutinin secretion	level2	1230	1674	1830	1143	1229	1868	1952	1510	12436	1554.5	114.098	0.0109029	0.013852	0.0143779	0.0103954	0.0120919	0.0144945	0.0136354	0.0126003	0.0127938	0.000552392	0.0114976	0.000511338	0.01409	0.000206109	22.1096	0.00331899	0.0486845	0.0239256	10.4112	0.0179862	0.979677	0.961286
96	L1 Clustering-based subsystems - L2 Putative Isoquinoline 1-oxidoreductase subunit	level2	29753	36975	41043	36528	31936	41164	42959	39895	300253	37531.6	1656.7	0.263735	0.305961	0.322466	0.332216	0.314213	0.319406	0.300083	0.332906	0.311373	0.00792809	0.310768	0.0162636	0.311979	0.00534514	0.00500829	0.945881	0.971939	0.477651	1.03097	0.349112	0.876287	0.173484
97	L1 Clustering-based subsystems - L2 Putrescine/GABA utilization cluster-temporal,to add to SSs	level2	18140	19664	20381	16697	15979	20631	22669	19078	153239	19154.9	772.91	0.160796	0.162716	0.160129	0.151857	0.157215	0.160083	0.158351	0.159197	0.158793	0.00114808	0.157266	0.0019462	0.16032	0.000899596	2.02846	0.204245	0.403201	0.198149	1.3137	0.295372	0.933726	0.550585
98	L1 Clustering-based subsystems - L2 Pyruvate kinase associated cluster	level2	7857	9116	9438	9079	7888	9915	10071	10071	73435	9179.38	317.03	0.0696456	0.0754332	0.0741523	0.0825721	0.0776088	0.076934	0.0703494	0.0840379	0.0763417	0.00182429	0.0784661	0.00324602	0.0742172	0.00140901	1.44171	0.275111	0.48197	0.23686	1.86762	0.220742	0.946937	0.680333
99	L1 Clustering-based subsystems - L2 Recombination related cluster	level2	3650	3283	3907	3110	2931	3500	4383	3235	27999	3499.88	166.959	0.0323541	0.0271662	0.0306964	0.028285	0.0288377	0.0271577	0.0306168	0.0269946	0.0290136	0.000707821	0.0291178	0.00114579	0.0289093	0.00100894	0.0186603	0.895813	0.945663	0.464737	0.105335	0.756536	0.892968	0.249323
100	L1 Clustering-based subsystems - L2 recX and regulatory cluster	level2	405	402	351	341	342	343	348	355	2887	360.875	9.45561	0.00358998	0.00332648	0.00275773	0.00310134	0.00336489	0.00266146	0.0024309	0.00296231	0.00302439	0.000139637	0.00325463	0.000139512	0.00279414	0.000190231	3.81032	0.0987843	0.26538	0.130419	0.0299327	0.868332	0.939269	0.603898
101	L1 Clustering-based subsystems - L2 Related to Menaquinone-cytochrome C reductase	level2	1415	912	1267	1071	1052	1068	1306	1077	9168	1146	58.6552	0.0125428	0.00754663	0.00995454	0.00974058	0.0103505	0.00828699	0.00912286	0.00898707	0.00956649	0.000532904	0.0104052	0.000765126	0.00872775	0.000520451	3.28616	0.119813	0.296957	0.145937	0.16655	0.697361	0.947599	0.687011
102	L1 Clustering-based subsystems - L2 Ribosomal Protein L28P relates to a set of uncharacterized proteins	level2	21892	20564	22589	18877	17784	21911	26075	20064	169756	21219.5	900.76	0.194054	0.170163	0.177477	0.171683	0.174974	0.170015	0.182143	0.167425	0.175992	0.0030734	0.177034	0.00587996	0.17495	0.00296348	0.100223	0.762288	0.866465	0.425816	0.314309	0.595347	0.891826	0.243342
103	L1 Clustering-based subsystems - L2 Ribosome-related cluster	level2	13223	12772	13533	11919	10897	13814	15640	12451	104249	13031.1	498.262	0.117211	0.105686	0.106326	0.108401	0.107214	0.107188	0.109251	0.103898	0.108147	0.00141833	0.109181	0.00284112	0.107113	0.000776309	0.493202	0.508817	0.69582	0.341954	1.39181	0.282753	0.888463	0.226434
104	L1 Clustering-based subsystems - L2 Shiga toxin cluster	level2	9658	10579	11025	10127	8986	11683	12967	10755	85780	10722.5	434.592	0.08561	0.0875393	0.086621	0.0921035	0.0884119	0.0906525	0.090579	0.0897456	0.0889078	0.000790287	0.0889677	0.00135467	0.0888479	0.00103782	0.0049264	0.946325	0.971939	0.477651	0.058261	0.817303	0.966528	0.869454
105	L1 Clustering-based subsystems - L2 Sulfatases and sulfatase modifying factor 1 (and a hypothetical)	level2	46292	58157	64941	37392	42656	63165	71034	50427	434064	54258	4198.85	0.410339	0.481239	0.510227	0.340074	0.419686	0.490119	0.496197	0.42079	0.446084	0.0205518	0.397722	0.0193585	0.494445	0.0060914	22.7152	0.00310703	0.0466848	0.0229428	0.59548	0.469599	0.831291	0.0612303
106	L1 Clustering-based subsystems - L2 Three hypotheticals linked to lipoprotein biosynthesis	level2	2388	2887	3055	2635	2478	2979	3313	2854	22589	2823.62	109.129	0.0211676	0.0238894	0.0240025	0.0239649	0.0243807	0.0231151	0.0231424	0.0238153	0.0234347	0.000358002	0.0233321	0.000731354	0.0235374	0.000237083	0.0712587	0.798451	0.888678	0.436733	0.46235	0.521884	0.837959	0.0717675
107	L1 Clustering-based subsystems - L2 TldD cluster	level2	1873	1739	2058	1420	1522	1953	2434	1663	14662	1832.75	114.397	0.0166026	0.0143899	0.0161692	0.0129147	0.0149747	0.015154	0.0170023	0.013877	0.0151356	0.000496487	0.0145922	0.000791279	0.0156789	0.000572197	1.23834	0.308378	0.515463	0.25332	0.396123	0.552293	0.963339	0.841237
108	L1 Clustering-based subsystems - L2 Translation	level2	2204	2687	2728	2042	2137	2725	3226	2427	20176	2522	139.851	0.0195366	0.0222344	0.0214333	0.0185717	0.0210256	0.0211442	0.0225347	0.0202522	0.0208416	0.000472177	0.0198465	0.000522506	0.0218367	0.000327577	10.4141	0.017976	0.104236	0.0512259	0.83336	0.396501	0.972056	0.913635
109	L1 Clustering-based subsystems - L2 Tricarboxylate transporter	level2	19942	27003	29622	19047	20272	30745	32341	25620	204592	25574	1858.35	0.176769	0.223445	0.232733	0.173229	0.199453	0.238561	0.225913	0.213787	0.210486	0.00881011	0.19081	0.00961285	0.230163	0.00341971	14.8769	0.00839095	0.0705011	0.0346471	7.9489	0.0303789	0.966503	0.869245
110	L1 Clustering-based subsystems - L2 tRNA sulfuration	level2	12748	13348	14004	12569	11399	14190	15628	13512	107398	13424.8	444.87	0.113	0.110452	0.110026	0.114313	0.112153	0.110105	0.109167	0.112751	0.111496	0.000638278	0.113054	0.000455656	0.109938	0.000273055	34.4249	0.0010843	0.0320004	0.0157284	0.491959	0.509331	0.961052	0.82006
111	L1 Clustering-based subsystems - L2 Two related proteases	level2	11901	9933	10727	10419	9122	10324	12233	10475	85134	10641.8	356.456	0.105492	0.0821938	0.0842797	0.0947592	0.08975	0.0801075	0.0854517	0.0874091	0.0886804	0.00288998	0.0943526	0.00401719	0.0830082	0.00117844	7.34294	0.035116	0.146998	0.0722409	2.27084	0.182548	0.92789	0.497076
112	L1 Cofactors, Vitamins, Prosthetic Groups, Pigments - L2 Biotin	level2	33003	34118	35769	31255	28761	35673	40150	33748	272477	34059.6	1193.55	0.292544	0.28232	0.281029	0.284259	0.282975	0.276799	0.280462	0.281612	0.28275	0.00159984	0.285347	0.00245887	0.280153	0.00118346	3.62394	0.105632	0.27603	0.135652	0.50143	0.505437	0.908182	0.341441
113	L1 Cofactors, Vitamins, Prosthetic Groups, Pigments - L2 Coenzyme A	level2	23252	24634	25062	23921	21389	25248	28464	25342	197312	24664	715.535	0.206109	0.203842	0.196907	0.217558	0.210443	0.195908	0.198831	0.211467	0.205133	0.00273145	0.211394	0.00235991	0.198872	0.0017642	18.0627	0.00537998	0.0583647	0.0286828	0.111988	0.74928	0.930335	0.51913
114	L1 Cofactors, Vitamins, Prosthetic Groups, Pigments - L2 Coenzyme B	level2	77	72	90	104	93	62	78	78	654	81.75	4.67803	0.00068254	0.000595787	0.00070711	0.000945864	0.000915013	0.00048108	0.000544857	0.000650874	0.00069039	5.84877e-05	0.000798573	7.66656e-05	0.000582208	4.77903e-05	5.73587	0.0536617	0.187304	0.0920488	4.8158	0.070636	0.89261	0.247432
115	L1 Cofactors, Vitamins, Prosthetic Groups, Pigments - L2 Coenzyme F420	level2	15629	13392	13161	13431	11590	12609	14975	13249	108036	13504.5	450.088	0.138538	0.110816	0.103403	0.122153	0.114032	0.0978377	0.104606	0.110557	0.112743	0.00451128	0.12132	0.00623233	0.104166	0.00266224	6.40697	0.0446074	0.167257	0.0821971	1.66214	0.244783	0.931703	0.531708
116	L1 Cofactors, Vitamins, Prosthetic Groups, Pigments - L2 Coenzyme M	level2	1578	1799	1866	1820	1641	1948	2228	1974	14854	1856.75	71.8284	0.0139876	0.0148864	0.0146607	0.0165526	0.0161455	0.0151152	0.0155633	0.0164721	0.015423	0.000325753	0.0157895	0.00060703	0.0150564	0.000192765	1.32472	0.293541	0.501921	0.246665	0.654765	0.449303	0.845227	0.0851978
117	L1 Cofactors, Vitamins, Prosthetic Groups, Pigments - L2 Folate and pterines	level2	222088	235519	250042	214247	198614	250184	281833	233044	1885571	235696	9035.36	1.96862	1.94888	1.96452	1.94854	1.95413	1.94127	1.9687	1.94465	1.95491	0.0038723	1.95399	0.00525268	1.95584	0.00646608	0.0496545	0.831058	0.906949	0.445712	0.756111	0.417971	0.924824	0.470214
118	L1 Cofactors, Vitamins, Prosthetic Groups, Pigments - L2 Lipoic acid	level2	12506	12524	13765	11123	10694	13301	15464	12238	101615	12701.9	533.32	0.110855	0.103634	0.108149	0.101162	0.105217	0.103207	0.108021	0.102121	0.105296	0.001201	0.104839	0.00218416	0.105753	0.00134959	0.126782	0.733977	0.849531	0.417495	0.409075	0.546069	0.906183	0.327969
119	L1 Cofactors, Vitamins, Prosthetic Groups, Pigments - L2 NAD and NADP	level2	78637	79776	84938	72240	67564	85262	97146	79778	645341	80667.6	3160.36	0.69705	0.660132	0.667339	0.657011	0.664752	0.661578	0.678598	0.665711	0.669021	0.00460593	0.671131	0.00885643	0.666912	0.004195	0.185378	0.681829	0.816964	0.401489	0.2817	0.614651	0.848145	0.0912301
120	L1 Cofactors, Vitamins, Prosthetic Groups, Pigments - L2 OTHER Cofactors, Vitamins, Prosthetic Groups, Pigments	level2	58664	61199	66408	62951	57119	66480	71422	68693	512936	64117	1761.27	0.520006	0.506411	0.521753	0.572529	0.561985	0.515842	0.498907	0.573212	0.533831	0.0107514	0.556933	0.0125742	0.510728	0.0050503	11.627	0.0143216	0.0936379	0.0460175	0.5487	0.486815	0.86094	0.122692
121	L1 Cofactors, Vitamins, Prosthetic Groups, Pigments - L2 Pyridoxine	level2	63924	65277	70133	62780	58493	70832	78591	67096	537126	67140.8	2160.15	0.566632	0.540155	0.551019	0.570974	0.575504	0.54961	0.548985	0.559885	0.557846	0.00437402	0.568249	0.00332442	0.547443	0.00246606	25.2666	0.00238838	0.042196	0.0207368	0.611701	0.463886	0.910501	0.357605
122	L1 Cofactors, Vitamins, Prosthetic Groups, Pigments - L2 Quinone cofactors	level2	55855	56113	58898	53298	47924	59705	66990	57068	455851	56981.4	1931.4	0.495107	0.464325	0.462749	0.484737	0.471517	0.463272	0.467948	0.476206	0.473233	0.00409492	0.481892	0.00518573	0.464573	0.00117173	10.6113	0.0173029	0.102477	0.0503614	6.12507	0.0481376	0.95701	0.781186
123	L1 Cofactors, Vitamins, Prosthetic Groups, Pigments - L2 Riboflavin, FMN, FAD	level2	25492	25606	27516	23308	22187	26708	30148	25779	206744	25843	866.605	0.225965	0.211885	0.216187	0.211983	0.218294	0.207237	0.210594	0.215114	0.214657	0.00202684	0.217839	0.00299946	0.211476	0.00185091	3.25942	0.121046	0.298322	0.146608	0.65829	0.448146	0.953305	0.744457
124	L1 Cofactors, Vitamins, Prosthetic Groups, Pigments - L2 Tetrapyrroles	level2	106538	112930	114670	107321	96108	116853	127730	113357	895507	111938	3232.29	0.944369	0.934475	0.900937	0.976068	0.945592	0.906703	0.892238	0.945912	0.930787	0.0100476	0.952985	0.00770133	0.908588	0.0091267	13.8217	0.00987856	0.0769537	0.0378182	0.162522	0.700817	0.783222	0.0188798
125	L1 DNA Metabolism - L2 CRISPs	level2	1157	1369	1263	1167	942	1370	1400	1234	9902	1237.75	53.567	0.0102558	0.0113282	0.00992311	0.0106137	0.00926819	0.0106303	0.00977948	0.0102972	0.010262	0.000220906	0.0101087	0.00029135	0.0104153	0.000356625	0.44318	0.530337	0.709357	0.348607	0.577454	0.4761	0.941591	0.626801
126	L1 DNA Metabolism - L2 DNA recombination	level2	6644	7109	7318	5871	5662	7205	8136	6314	54259	6782.38	290.592	0.0588934	0.0588257	0.0574959	0.0533958	0.0557075	0.0559061	0.0568328	0.0526874	0.0562181	0.000810161	0.0551711	0.00139832	0.0572651	0.000613895	1.88027	0.219376	0.421354	0.20707	2.22364	0.186506	0.958591	0.796572
127	L1 DNA Metabolism - L2 DNA repair	level2	292707	300233	317797	269925	252078	319615	358153	296014	2406522	300815	11455	2.5946	2.48437	2.49686	2.45493	2.48016	2.48	2.50182	2.4701	2.49536	0.0150907	2.49995	0.0319744	2.49077	0.005132	0.0803632	0.786333	0.882228	0.433563	1.09215	0.336259	0.83043	0.0599815
128	L1 DNA Metabolism - L2 DNA replication	level2	120416	127310	135583	112098	105436	135411	152549	123656	1012459	126557	5239.45	1.06739	1.05347	1.06525	1.01951	1.03737	1.0507	1.06561	1.03185	1.04889	0.00626679	1.03903	0.010162	1.05876	0.00389341	3.28551	0.119843	0.296957	0.145937	0.876594	0.385272	0.926127	0.48152
129	L1 DNA Metabolism - L2 DNA uptake, competence	level2	11548	12291	13123	11034	10466	12864	14732	12008	98066	12258.2	472.706	0.102363	0.101706	0.103104	0.100352	0.102973	0.0998163	0.102908	0.100201	0.101678	0.000483662	0.101473	0.000702165	0.101884	0.000755292	0.158904	0.703967	0.830911	0.408344	0.0231219	0.884125	0.896838	0.270526
130	L1 DNA Metabolism - L2 OTHER DNA Metabolism	level2	34985	36731	40116	31775	30220	39845	45907	35982	295561	36945.1	1770.55	0.310112	0.303942	0.315183	0.288989	0.29733	0.309171	0.320676	0.300253	0.305707	0.00360507	0.299171	0.00435845	0.312243	0.0036297	5.31161	0.0607086	0.201644	0.099096	0.0112765	0.918892	0.964058	0.847746
131	L1 Dormancy and Sporulation - L2 OTHER Dormancy and Sporulation	level2	7405	6819	7225	6798	5916	7219	8460	7227	57069	7133.62	251.833	0.065639	0.056426	0.0567652	0.0618267	0.0582066	0.0560148	0.059096	0.060306	0.059285	0.00115181	0.0614946	0.00156818	0.0570755	0.000690762	6.65063	0.0418323	0.162397	0.0798088	1.64853	0.246508	0.946552	0.676455
132	L1 Dormancy and Sporulation - L2 Spore DNA protection	level2	5	10	1	4	5	7	6	11	49	6.125	1.14076	4.43207e-05	8.27482e-05	7.85678e-06	3.63794e-05	4.91942e-05	5.43155e-05	4.19121e-05	9.179e-05	5.10646e-05	9.34296e-06	5.54211e-05	1.24072e-05	4.67081e-05	1.55166e-05	0.192335	0.676331	0.814069	0.400067	0.245269	0.638039	0.927831	0.496549
133	L1 Fatty Acids, Lipids, and Isoprenoids - L2 Fatty acids	level2	209389	223930	230850	208301	188068	237587	261518	228945	1788588	223574	7807.03	1.85606	1.85298	1.81374	1.89446	1.85037	1.84352	1.82679	1.91044	1.85605	0.011401	1.87783	0.0146295	1.83426	0.00872323	6.54503	0.0430056	0.164319	0.0807531	4.46573	0.0790196	0.920394	0.433066
134	L1 Fatty Acids, Lipids, and Isoprenoids - L2 Isoprenoids	level2	47298	47792	50554	45778	40890	50297	55996	48952	387557	48444.6	1529.97	0.419257	0.39547	0.397192	0.416344	0.40231	0.390272	0.391151	0.408482	0.40256	0.00392823	0.411598	0.00384212	0.393521	0.00166939	18.6209	0.00500893	0.0570697	0.0280464	4.93443	0.0680707	0.959476	0.805089
135	L1 Fatty Acids, Lipids, and Isoprenoids - L2 OTHER Fatty Acids, Lipids, and Isoprenoids	level2	24034	29029	29808	25160	24078	31335	32462	29144	225050	28131.2	1162.72	0.213041	0.24021	0.234195	0.228826	0.2369	0.243139	0.226758	0.243193	0.233283	0.00360908	0.23049	0.00651726	0.236076	0.00362096	0.561241	0.482088	0.674608	0.33153	0.921579	0.374132	0.952385	0.735234
136	L1 Fatty Acids, Lipids, and Isoprenoids - L2 Phospholipids	level2	71950	75162	76923	69111	62614	77518	86122	73985	593385	74173.1	2415.43	0.637776	0.621952	0.604367	0.628554	0.61605	0.601489	0.601592	0.617371	0.616144	0.00467209	0.624937	0.00511648	0.60735	0.00491271	6.14785	0.0478387	0.174217	0.0856172	0.241868	0.640333	0.837233	0.0705412
137	L1 Fatty Acids, Lipids, and Isoprenoids - L2 Triacylglycerols	level2	4247	4996	5211	4659	4287	5749	5729	5143	40021	5002.62	204.81	0.037646	0.041341	0.0409417	0.0423729	0.0421791	0.0446085	0.040019	0.042916	0.041503	0.000735261	0.0412785	0.00122082	0.0417276	0.000999415	0.0810055	0.785507	0.881782	0.433344	0.007852	0.932274	0.976679	0.944646
138	L1 Iron acquisition and metabolism - L2 OTHER Iron acquisition and metabolism	level2	73968	96393	96265	72539	74687	104674	109250	90029	717805	89725.6	5109.18	0.655663	0.797635	0.756333	0.659731	0.734834	0.812202	0.763149	0.751251	0.74135	0.0202802	0.70037	0.0248778	0.78233	0.0134485	8.39923	0.0274008	0.128631	0.0632143	14.8696	0.00840007	0.907466	0.336565
139	L1 Iron acquisition and metabolism - L2 Siderophores	level2	17035	17228	17690	13223	14674	20173	20497	18110	138630	17328.8	874.946	0.151001	0.142559	0.138986	0.120261	0.144375	0.156529	0.143179	0.15112	0.143501	0.00388739	0.141689	0.00731447	0.145313	0.00385114	0.192202	0.676434	0.814069	0.400067	0.505281	0.50387	0.897021	0.271568
140	L1 Membrane Transport - L2 ABC transporters	level2	192585	222158	233015	199124	186943	238103	261480	225297	1758705	219838	8994.4	1.7071	1.83832	1.83075	1.811	1.8393	1.84752	1.82653	1.88	1.82257	0.0179275	1.80935	0.0369075	1.83578	0.00461252	0.504831	0.504053	0.691498	0.33983	3.06955	0.130327	0.867429	0.14223
141	L1 Membrane Transport - L2 OTHER Membrane Transport	level2	97203	115375	125116	99916	98854	128003	137169	118302	919938	114992	5309.82	0.861622	0.954707	0.983009	0.90872	0.972609	0.99322	0.958173	0.987176	0.952405	0.0160402	0.932532	0.0291367	0.972277	0.00940485	1.68518	0.241902	0.447208	0.219776	7.69683	0.0322381	0.967506	0.877748
142	L1 Membrane Transport - L2 Protein and nucleoprotein secretion system, Type IV	level2	11060	14487	13951	14636	12456	15760	14705	15375	112430	14053.8	553.136	0.0980375	0.119877	0.10961	0.133112	0.122553	0.122287	0.102719	0.128297	0.117062	0.00437605	0.1205	0.00779231	0.113624	0.00455685	0.580287	0.475067	0.669583	0.32906	0.205289	0.666408	0.903142	0.308281
143	L1 Membrane Transport - L2 Protein secretion system, Type I	level2	2861	4154	4715	2253	2976	4656	5174	3659	30448	3806	367.342	0.0253603	0.0343736	0.0370447	0.0204907	0.0292804	0.0361275	0.0361422	0.0305327	0.031169	0.00209528	0.026416	0.00226156	0.035922	0.000558924	16.6506	0.00649829	0.0628754	0.0308995	5.28673	0.0611601	0.947211	0.683097
144	L1 Membrane Transport - L2 Protein secretion system, Type II	level2	47212	55907	60322	53193	46510	59844	66111	56393	445492	55686.5	2353.7	0.418494	0.46262	0.473937	0.483782	0.457605	0.464351	0.461808	0.470574	0.461646	0.00682362	0.457614	0.0140922	0.465679	0.00280314	0.315082	0.594906	0.756052	0.371555	2.86587	0.141421	0.887232	0.220501
145	L1 Membrane Transport - L2 Protein secretion system, Type III	level2	1292	1785	1763	1194	1337	2014	1935	1867	13187	1648.38	113.849	0.0114525	0.0147706	0.0138515	0.0108592	0.0131545	0.0156273	0.0135166	0.0155793	0.0136014	0.000623784	0.0127614	0.00105776	0.0144415	0.000475914	2.09819	0.19764	0.395919	0.194571	1.94155	0.212929	0.955557	0.766879
146	L1 Membrane Transport - L2 Protein secretion system, Type V	level2	761	1222	1396	562	731	1286	1536	831	8325	1040.62	127.607	0.00674562	0.0101118	0.0109681	0.0051113	0.0071922	0.00997853	0.0107295	0.00693431	0.00847142	0.000785611	0.00649586	0.000470506	0.010447	0.000238592	56.0949	0.000292777	0.0251984	0.0133698	0.174806	0.690426	0.87494	0.168365
147	L1 Membrane Transport - L2 Protein secretion system, Type VI	level2	42370	43018	47277	40907	37074	46099	53002	42644	352391	44048.9	1685.85	0.375574	0.355966	0.371445	0.372043	0.364765	0.357698	0.370237	0.355845	0.365447	0.0028271	0.367057	0.00436239	0.363837	0.00406691	0.2915	0.6087	0.765334	0.376116	0.0137924	0.910343	0.885387	0.211869
148	L1 Membrane Transport - L2 Protein secretion system, Type VII (Chaperone/Usher pathway, CU)	level2	220	406	421	349	279	374	393	374	2816	352	24.3076	0.00195011	0.00335958	0.0033077	0.0031741	0.00274504	0.002902	0.00274524	0.00312086	0.00291308	0.000160925	0.00274753	0.000282432	0.00307863	0.000151039	1.0687	0.341095	0.545991	0.268322	0.534923	0.492109	0.908185	0.341457
149	L1 Membrane Transport - L2 Protein secretion system, Type VIII (Extracellular nucleation/precipitation pathway, ENP)	level2	2864	3247	3721	2667	2610	3625	4535	3055	26324	3290.5	229.015	0.0253869	0.0268683	0.0292351	0.0242559	0.0256794	0.0281276	0.0316785	0.0254926	0.0270906	0.000868659	0.0252037	0.000321655	0.0289774	0.00102196	12.4063	0.0124843	0.0870059	0.0427582	2.8839	0.140387	0.92231	0.448886
150	L1 Membrane Transport - L2 Protein translocation across cytoplasmic membrane	level2	41246	43994	45623	38818	37022	48175	52867	44352	352097	44012.1	1802.49	0.365611	0.364042	0.35845	0.353044	0.364254	0.373807	0.369294	0.370097	0.364825	0.00235069	0.363251	0.00362439	0.366398	0.00331664	0.410312	0.545482	0.719561	0.353622	0.0328578	0.862126	0.921229	0.439918
151	L1 Membrane Transport - L2 Sugar Phosphotransferase Systems, PTS	level2	5097	6153	6579	4284	4615	6456	7565	5407	46156	5769.5	392.353	0.0451806	0.050915	0.0516897	0.0389623	0.0454063	0.0500944	0.0528441	0.0451189	0.0475264	0.00165198	0.043667	0.00156946	0.0513858	0.000585136	21.2361	0.00366011	0.0508619	0.0249956	0.231404	0.647524	0.799732	0.0284368
152	L1 Membrane Transport - L2 Uni- Sym- and Antiporters	level2	10791	12042	13032	8918	9488	13374	14616	11600	93861	11732.6	689.937	0.095653	0.0996454	0.10239	0.0811078	0.093351	0.103774	0.102098	0.0967967	0.0968518	0.00258937	0.0917271	0.00361156	0.101977	0.000858727	7.62301	0.0328114	0.141747	0.0696602	1.24833	0.306604	0.846813	0.0884285
153	L1 Metabolism of Aromatic Compounds - L2 Anaerobic degradation of aromatic compounds	level2	13885	15162	14968	15063	12937	15446	16741	15566	119768	14971	402.538	0.123079	0.125463	0.1176	0.136996	0.127285	0.119851	0.116942	0.129891	0.124638	0.00239831	0.129313	0.00292026	0.119964	0.00193587	7.11978	0.0371111	0.150975	0.0741951	0.425632	0.538316	0.935518	0.567593
154	L1 Metabolism of Aromatic Compounds - L2 Metabolism of central aromatic intermediates	level2	76726	86736	89331	83803	74465	91491	97287	89472	689311	86163.9	2688.98	0.680111	0.717725	0.701854	0.762175	0.73265	0.709911	0.679583	0.746603	0.716326	0.0105216	0.730385	0.0178098	0.702268	0.00822642	2.05408	0.201782	0.400563	0.196853	0.85631	0.390474	0.916011	0.398341
155	L1 Metabolism of Aromatic Compounds - L2 OTHER Metabolism of Aromatic Compounds	level2	65416	73158	74507	71431	61852	76381	82521	76824	582090	72761.2	2325.33	0.579857	0.605369	0.585385	0.649654	0.608552	0.592667	0.576438	0.641061	0.604873	0.00972093	0.619781	0.0159823	0.589965	0.00611388	3.03612	0.132063	0.314916	0.154763	4.86158	0.0696308	0.967829	0.880448
156	L1 Metabolism of Aromatic Compounds - L2 Peripheral pathways for catabolism of aromatic compounds	level2	49132	56686	57124	55430	47707	60063	63218	58910	448270	56033.8	1866.38	0.435513	0.469066	0.448811	0.504127	0.469382	0.46605	0.4416	0.491577	0.465766	0.00839701	0.47515	0.0150384	0.456382	0.0066471	1.30299	0.297169	0.505615	0.24848	1.99049	0.207974	0.960001	0.810112
157	L1 Miscellaneous - L2 OTHER Miscellaneous	level2	61489	66397	71009	60826	56611	71510	79872	67087	534801	66850.1	2600.52	0.545048	0.549423	0.557902	0.553203	0.556987	0.554871	0.557933	0.55981	0.554397	0.00176576	0.553762	0.0032046	0.555032	0.00200293	0.113022	0.748175	0.857008	0.421169	0.553318	0.485064	0.912283	0.370418
158	L1 Miscellaneous - L2 Plant-Prokaryote DOE project	level2	571862	613473	648382	552061	514760	651664	727460	604494	4884156	610520	23500.8	5.06907	5.07638	5.09419	5.02091	5.06464	5.05649	5.08156	5.04423	5.06343	0.00812964	5.04971	0.0110209	5.07715	0.00783881	4.11743	0.0887687	0.251018	0.123361	0.748505	0.420191	0.919953	0.429483
159	L1 Motility and Chemotaxis - L2 Flagellar motility in Prokaryota	level2	81658	97121	101227	85002	79408	104181	114313	95001	757911	94738.9	4270.1	0.723829	0.803659	0.795318	0.77308	0.781283	0.808377	0.798516	0.79274	0.7846	0.00958069	0.767733	0.0151798	0.801467	0.00287329	4.7679	0.0717094	0.22231	0.109252	1.57532	0.256107	0.866973	0.140769
160	L1 Motility and Chemotaxis - L2 OTHER Motility and Chemotaxis	level2	39868	49801	52511	42568	39384	53813	59263	47694	384902	48112.8	2514.61	0.353396	0.412094	0.412567	0.387149	0.387493	0.417554	0.413973	0.397985	0.397776	0.00763636	0.381506	0.00970143	0.414047	0.00123515	11.0717	0.0158575	0.0986185	0.0484652	1.41352	0.279388	0.834075	0.0654368
161	L1 Motility and Chemotaxis - L2 Social motility and nonflagellar swimming in bacteria	level2	451	394	400	446	344	489	489	440	3453	431.625	17.5915	0.00399773	0.00326028	0.00314271	0.0040563	0.00338456	0.00379432	0.00341583	0.0036716	0.00359042	0.00012052	0.00377755	0.00015595	0.00340329	0.000141838	3.15203	0.126178	0.306074	0.150417	0.180017	0.686151	0.959378	0.80415
162	L1 Nitrogen Metabolism - L2 OTHER Nitrogen Metabolism	level2	174240	198051	207451	168090	157761	215752	235432	194440	1551217	193902	9221.74	1.54449	1.63884	1.6299	1.52875	1.55219	1.6741	1.64457	1.62251	1.60442	0.0192138	1.56199	0.0207568	1.64685	0.00957055	13.7855	0.00993565	0.0771793	0.0379291	0.507419	0.503004	0.862955	0.128477
163	L1 Nucleosides and Nucleotides - L2 Detoxification	level2	21997	24762	25513	21909	20922	26334	28748	24178	194363	24295.4	926.331	0.194985	0.204901	0.20045	0.199259	0.205848	0.204335	0.200815	0.201754	0.201543	0.00125075	0.200462	0.00227543	0.202625	0.00115872	0.717908	0.429327	0.630251	0.309731	1.22594	0.310601	0.975934	0.940068
164	L1 Nucleosides and Nucleotides - L2 OTHER Nucleosides and Nucleotides	level2	61250	65981	70244	60723	55390	70257	79078	65716	528639	66079.9	2571.06	0.542929	0.545981	0.551892	0.552266	0.544974	0.545149	0.552387	0.54837	0.547993	0.00133501	0.547135	0.00204559	0.548852	0.00190818	0.376853	0.561829	0.732532	0.359996	0.0117617	0.917174	0.894625	0.258224
165	L1 Nucleosides and Nucleotides - L2 Purines	level2	169536	176164	183694	156421	147044	185006	210791	171317	1399973	174997	6850.69	1.50279	1.45773	1.44324	1.42262	1.44674	1.43553	1.47245	1.42956	1.45133	0.00922855	1.45043	0.0181752	1.45224	0.0081585	0.0082093	0.930755	0.965036	0.474258	0.674246	0.44297	0.90595	0.326422
166	L1 Nucleosides and Nucleotides - L2 Pyrimidines	level2	53089	56249	59246	49214	46745	59510	68539	54538	447130	55891.2	2399.28	0.470589	0.46545	0.465483	0.447594	0.459917	0.461759	0.478769	0.455095	0.463082	0.00335211	0.458298	0.00481778	0.467865	0.00373807	2.46127	0.167734	0.360794	0.177309	0.4234	0.539349	0.909031	0.34729
167	L1 Phages, Prophages, Transposable elements, Plasmids - L2 Gene Transfer Agent (GTA)	level2	3449	4553	4266	3319	3678	4283	5521	4443	33512	4189	251.837	0.0305725	0.0376752	0.033517	0.0301858	0.0361873	0.0332333	0.0385661	0.0370748	0.0346265	0.00113839	0.0335051	0.00181556	0.0357479	0.00138314	0.965633	0.363721	0.569585	0.279917	6.41933	0.0444607	0.813726	0.0400703
168	L1 Phages, Prophages, Transposable elements, Plasmids - L2 OTHER Phages, Prophages, Transposable elements, Plasmids	level2	1130	1036	1236	857	831	1217	1403	1067	8777	1097.12	68.3247	0.0100165	0.00857271	0.00971098	0.00779428	0.00817608	0.00944313	0.00980044	0.00890363	0.00905222	0.00028904	0.00872262	0.000488823	0.00938181	0.000280179	1.36885	0.286376	0.493207	0.242382	1.16529	0.321843	0.9407	0.617982
169	L1 Phages, Prophages, Transposable elements, Plasmids - L2 Pathogenicity islands	level2	33889	33964	37156	31307	30094	37447	41949	34267	280073	35009.1	1332.8	0.300397	0.281046	0.291926	0.284732	0.29609	0.290564	0.293028	0.285942	0.290466	0.00224024	0.291791	0.00383603	0.289141	0.00274508	0.315434	0.594706	0.755913	0.371487	1.5337	0.261811	0.897459	0.274069
170	L1 Phages, Prophages, Transposable elements, Plasmids - L2 Phages, Prophages	level2	58728	73529	73573	60671	58191	77846	75454	65751	543743	67967.9	2850.7	0.520574	0.608439	0.578047	0.551793	0.572532	0.604034	0.527072	0.548662	0.563894	0.0115584	0.54839	0.0106781	0.579398	0.0186863	2.07574	0.199733	0.397929	0.195558	0.828057	0.397915	0.893271	0.250932
171	L1 Phages, Prophages, Transposable elements, Plasmids - L2 Plasmid related functions	level2	1291	1930	1971	1757	1579	2133	1883	2066	14610	1826.25	98.101	0.0114436	0.0159704	0.0154857	0.0159796	0.0155355	0.0165507	0.0131534	0.0172398	0.0151699	0.00067708	0.0150497	0.00125503	0.0152901	0.000744739	0.0271352	0.874568	0.932676	0.458355	0.281345	0.614869	0.87216	0.158226
172	L1 Phages, Prophages, Transposable elements, Plasmids - L2 Transposable elements	level2	14192	15079	15935	13086	12442	16240	17806	14545	119325	14915.6	616.751	0.1258	0.124776	0.125198	0.119015	0.122415	0.126012	0.124381	0.121371	0.123621	0.000872106	0.12215	0.0014091	0.125092	0.000349122	4.10513	0.0891426	0.251284	0.123491	2.71277	0.150646	0.925283	0.47418
173	L1 Phosphorus Metabolism - L2 OTHER Phosphorus Metabolism	level2	165272	176312	185602	159008	149497	189576	211887	175329	1412483	176560	6903.22	1.465	1.45895	1.45823	1.44615	1.47088	1.47099	1.4801	1.46304	1.46417	0.00362143	1.46127	0.00530615	1.46707	0.00523801	0.6055	0.466055	0.661893	0.325281	0.156884	0.705743	0.943259	0.643406
174	L1 Photosynthesis - L2 Electron transport and photophosphorylation	level2	197	197	231	165	108	247	214	174	1533	191.625	15.3459	0.00174624	0.00163014	0.00181492	0.00150065	0.0010626	0.00191656	0.00149486	0.00145195	0.00157724	9.41309e-05	0.00144036	0.000141432	0.00171412	9.41044e-05	2.59698	0.158194	0.349964	0.171987	0.0945119	0.768909	0.978568	0.955472
175	L1 Photosynthesis - L2 Light-harvesting complexes	level2	18	37	23	24	9	22	46	13	192	24	4.30946	0.000159555	0.000306168	0.000180706	0.000218276	8.85496e-05	0.000170706	0.000321326	0.000108479	0.000194221	2.97975e-05	0.000143715	2.90044e-05	0.000244726	4.00211e-05	4.17665	0.0869992	0.248216	0.121984	2.75609	0.147953	0.854505	0.105786
176	L1 Photosynthesis - L2 OTHER Photosynthesis	level2	10615	11548	12162	10941	9852	12098	13259	11434	91909	11488.6	370.982	0.0940929	0.0955576	0.0955541	0.0995067	0.0969323	0.0938726	0.0926187	0.0954115	0.0954433	0.000744304	0.0964859	0.00116207	0.0944008	0.000714332	2.33658	0.177231	0.372276	0.182952	0.697983	0.435462	0.968548	0.886375
177	L1 Potassium metabolism - L2 OTHER Potassium metabolism	level2	88432	98821	103503	91149	85007	105698	116395	98001	787006	98375.8	3622.26	0.783874	0.817726	0.8132	0.828986	0.836371	0.820148	0.813059	0.817773	0.816392	0.00543506	0.816751	0.0116065	0.816033	0.00174801	0.00374091	0.953216	0.975852	0.479574	2.60333	0.157767	0.865589	0.136418
178	L1 Protein Metabolism - L2 Protein biosynthesis	level2	525718	538588	571529	485265	453503	580532	660299	525257	4340691	542586	22343.2	4.66004	4.45672	4.49038	4.41341	4.46195	4.50455	4.61242	4.38303	4.49781	0.0334952	4.47961	0.0623021	4.51602	0.0336627	0.26434	0.625535	0.777223	0.381959	0.52119	0.497493	0.862853	0.128178
179	L1 Protein Metabolism - L2 Protein degradation	level2	140324	145808	157532	132023	122954	157389	179333	141941	1177304	147163	6179.12	1.24385	1.20653	1.23769	1.20073	1.20973	1.22124	1.2527	1.18443	1.21961	0.00831861	1.20968	0.0125345	1.22954	0.010005	1.53299	0.26191	0.469122	0.230546	0.0247785	0.880084	0.945559	0.666462
180	L1 Protein Metabolism - L2 Protein folding	level2	73719	75271	81616	70445	65625	81927	92431	76981	618015	77251.9	2894.9	0.653456	0.622854	0.641239	0.640686	0.645674	0.6357	0.645662	0.642371	0.640955	0.00315701	0.645547	0.00283264	0.636364	0.00494292	2.59826	0.158107	0.349931	0.171971	0.748106	0.420308	0.955818	0.769455
181	L1 Protein Metabolism - L2 Protein processing and modification	level2	72492	72742	77136	66502	60939	76480	87447	71177	584915	73114.4	2768.34	0.64258	0.601927	0.60604	0.604825	0.599569	0.593435	0.610847	0.593939	0.606645	0.00554352	0.610229	0.0110104	0.603062	0.00369063	0.380809	0.559844	0.730547	0.359021	0.757426	0.417589	0.878903	0.183832
182	L1 Protein Metabolism - L2 Selenoproteins	level2	15116	14907	16298	14299	12687	15475	18708	14661	122151	15268.9	613.243	0.13399	0.123353	0.12805	0.130047	0.124825	0.120076	0.130682	0.122339	0.12667	0.00168839	0.127801	0.00261468	0.12554	0.00236955	0.4104	0.54544	0.719561	0.353622	0.0909126	0.773197	0.903066	0.3078
183	L1 Regulation and Cell signaling - L2 OTHER Regulation and Cell signaling	level2	128630	149794	158180	136763	125540	161268	172796	152550	1185521	148190	5861.59	1.1402	1.23952	1.24279	1.24384	1.23517	1.25133	1.20704	1.27296	1.22911	0.0142419	1.22304	0.0287733	1.23517	0.00970188	0.159551	0.7034	0.830365	0.408076	0.982695	0.359813	0.870323	0.151831
184	L1 Regulation and Cell signaling - L2 Programmed Cell Death and Toxin-antitoxin Systems	level2	8978	9650	9564	9988	8292	10406	11186	10649	78713	9839.12	328.961	0.0795823	0.079852	0.0751422	0.0908393	0.0815837	0.0807438	0.0781381	0.088861	0.0818428	0.00188586	0.0852166	0.00273617	0.078469	0.00123371	5.05401	0.0656113	0.210211	0.103306	9.48545	0.0216673	0.960651	0.816281
185	L1 Regulation and Cell signaling - L2 Proteolytic pathway	level2	324	353	273	424	302	263	314	333	2586	323.25	17.8403	0.00287198	0.00292101	0.0021449	0.00385621	0.00297133	0.00204071	0.0021934	0.00277873	0.00272229	0.000210889	0.00311957	0.000248678	0.002325	0.000201206	6.16986	0.0475521	0.173403	0.0852173	0.05016	0.830216	0.73886	0.00614624
186	L1 Regulation and Cell signaling - L2 Quorum sensing and biofilm formation	level2	2735	2850	2723	2556	2245	2756	3067	2760	21692	2711.5	83.7068	0.0242434	0.0235832	0.021394	0.0232464	0.0220882	0.0213848	0.0214241	0.0230309	0.0225494	0.000397014	0.0231523	0.000442199	0.0219465	0.000545636	2.94734	0.136831	0.321446	0.157972	0.0034249	0.955233	0.888168	0.224997
187	L1 Regulation and Cell signaling - L2 Regulation of virulence	level2	14713	15531	15704	13932	12675	16434	18277	15256	122522	15315.2	589.669	0.130418	0.128516	0.123383	0.126709	0.124707	0.127517	0.127671	0.127304	0.127028	0.000770108	0.127285	0.00118297	0.126772	0.00115081	0.0966121	0.766449	0.869275	0.427197	0.0414513	0.845399	0.963806	0.845478
188	L1 Regulation and Cell signaling - L2 Signal transduction in Eukaryotes	level2	6	3	1	4	0	2	7	2	25	3.125	0.854348	5.31849e-05	2.48245e-05	7.85678e-06	3.63794e-05	0	1.55187e-05	4.88974e-05	1.66891e-05	2.54188e-05	6.77634e-06	2.65633e-05	1.15765e-05	2.42743e-05	8.91065e-06	0.024551	0.880631	0.93541	0.459699	0.570776	0.478549	0.942707	0.637896
189	L1 Respiration - L2 ATP synthases	level2	45028	47164	50514	42305	40212	51101	57350	46429	380103	47512.9	1920.5	0.399135	0.390274	0.396877	0.384757	0.39564	0.396511	0.40061	0.387429	0.393904	0.00202549	0.39174	0.00338179	0.396068	0.00214189	1.16872	0.32119	0.527879	0.259421	2.80081	0.145242	0.93759	0.587534
190	L1 Respiration - L2 Electron accepting reactions	level2	97682	112070	118027	103156	95020	121669	128456	113196	889276	111160	4157.48	0.865868	0.927359	0.927312	0.938188	0.934887	0.944072	0.897309	0.944569	0.922446	0.00967364	0.920878	0.0184464	0.924013	0.00973626	0.022595	0.885441	0.938558	0.461246	0.231225	0.647649	0.820908	0.0477003
191	L1 Respiration - L2 Electron donating reactions	level2	235484	236191	250709	229195	205786	249899	282460	238966	1928690	241086	7710.62	2.08737	1.95444	1.96976	2.08449	2.0247	1.93905	1.97308	1.99406	2.00337	0.020158	2.04765	0.0229732	1.95908	0.00781439	13.3223	0.0107066	0.0799607	0.039296	9.76928	0.0204391	0.956062	0.771861
192	L1 Respiration - L2 OTHER Respiration	level2	120070	141691	151297	131079	119462	152691	165799	144037	1126126	140766	5774.54	1.06432	1.17247	1.18871	1.19214	1.17537	1.18478	1.15816	1.20192	1.16723	0.0154459	1.15844	0.0318487	1.17603	0.0068874	0.291473	0.608716	0.765334	0.376116	1.0463	0.34582	0.838825	0.0732555
193	L1 Respiration - L2 Reverse electron transport	level2	272	286	313	214	199	252	400	242	2178	272.25	22.4617	0.00241105	0.0023666	0.00245917	0.0019463	0.00195793	0.00195536	0.00279414	0.00201938	0.00223874	0.000111475	0.00208366	0.0001103	0.00239382	0.000172607	2.29258	0.180765	0.377389	0.185464	0.482808	0.513148	0.945761	0.668486
194	L1 Respiration - L2 Sodium Ion-Coupled Energetics	level2	645	514	573	471	452	499	628	478	4260	532.5	26.0884	0.00571738	0.00425326	0.00450193	0.00428367	0.00444716	0.00387192	0.0043868	0.00398869	0.00443135	0.000199263	0.00460922	0.00038137	0.00425348	0.000136959	0.770746	0.413756	0.615179	0.302324	0.806144	0.40385	0.904132	0.314584
195	L1 RNA Metabolism - L2 OTHER RNA Metabolism	level2	9869	9852	10025	10467	8830	9447	10036	10163	78689	9836.12	176.55	0.0874803	0.0815235	0.0787642	0.0951957	0.086877	0.0733026	0.0701049	0.0848056	0.0822567	0.00287578	0.0885897	0.00227528	0.0759238	0.00258448	13.5305	0.0103506	0.0785501	0.0386027	0.532155	0.493185	0.925712	0.477897
196	L1 RNA Metabolism - L2 RNA processing and modification	level2	226540	249999	266356	213835	203828	264916	302013	238914	1966401	245800	11313.1	2.00808	2.0687	2.0927	1.9448	2.00543	2.05558	2.10967	1.99363	2.03482	0.01978	1.98799	0.0147354	2.08166	0.012092	24.1501	0.00267215	0.0437109	0.0214813	0.00343737	0.955151	0.919418	0.425162
197	L1 RNA Metabolism - L2 Transcription	level2	118320	123334	130575	110607	103566	133842	149550	120629	990423	123803	5059.6	1.04881	1.02057	1.0259	1.00595	1.01897	1.03853	1.04466	1.00659	1.02625	0.00579736	1.02008	0.0100327	1.03241	0.00555358	1.15648	0.323528	0.529919	0.260424	0.371523	0.564528	0.892041	0.244454
198	L1 Secondary Metabolism - L2 Aromatic amino acids and derivatives	level2	4109	4708	4522	4825	3874	4855	4974	5023	36890	4611.25	147.56	0.0364228	0.0389578	0.0355283	0.0438826	0.0381157	0.0376716	0.0347451	0.0419146	0.0384048	0.0011088	0.0400839	0.00170927	0.0367257	0.000967543	2.92333	0.138162	0.323463	0.158963	3.93146	0.0946571	0.950235	0.713602
199	L1 Secondary Metabolism - L2 Bacterial cytostatics, differentiation factors and antibiotics	level2	6270	5433	5338	6124	5224	5461	5985	5793	45628	5703.5	138.904	0.0555782	0.0449571	0.0419395	0.0556968	0.0513981	0.0423738	0.0418073	0.0483399	0.0477613	0.00208682	0.0527533	0.00177855	0.0427694	0.000739193	26.8699	0.00204713	0.0411124	0.0202043	4.05746	0.0906114	0.905699	0.32477
200	L1 Secondary Metabolism - L2 Biologically active compounds in metazoan cell defence and differentiation	level2	660	883	871	536	674	909	1114	804	6451	806.375	63.7055	0.00585034	0.00730666	0.00684325	0.00487484	0.00663138	0.00705325	0.00778167	0.00670901	0.0066313	0.000319138	0.00601639	0.00042707	0.00724621	0.000202069	6.7756	0.040499	0.158673	0.0779786	1.82462	0.225479	0.922686	0.452039
201	L1 Secondary Metabolism - L2 Biosynthesis of phenylpropanoids	level2	4558	4527	4394	4682	3942	4869	4845	5258	37075	4634.38	136.612	0.0404028	0.0374601	0.0345227	0.0425821	0.0387847	0.0377803	0.033844	0.0438756	0.0386565	0.00125472	0.0414113	0.00113135	0.0359018	0.00100389	13.2685	0.0108013	0.0803416	0.0394831	0.0474167	0.834838	0.897154	0.272324
202	L1 Secondary Metabolism - L2 Lipid-derived mediators	level2	73	85	83	76	69	85	88	66	625	78.125	2.91815	0.000647083	0.00070336	0.000652113	0.000691208	0.00067888	0.000659545	0.00061471	0.00055074	0.000649705	1.72071e-05	0.000641978	3.18013e-05	0.000657432	1.81825e-05	0.177974	0.687818	0.820321	0.403139	0.534033	0.492454	0.903117	0.308126
203	L1 Secondary Metabolism - L2 Plant Alkaloids	level2	3167	3209	3587	2665	2712	3610	4133	3140	26223	3277.88	172.636	0.0280728	0.0265539	0.0281823	0.0242378	0.026683	0.0280113	0.0288704	0.0262019	0.0271016	0.000527013	0.0262988	0.000793296	0.0279045	0.000486973	2.97537	0.135301	0.320226	0.157372	0.56687	0.479993	0.952522	0.736614
204	L1 Secondary Metabolism - L2 Plant Hormones	level2	28865	30560	32503	26302	25277	32053	36816	28946	241322	30165.2	1305.3	0.255864	0.252878	0.255369	0.239213	0.248697	0.24871	0.257172	0.241541	0.249931	0.00236863	0.246328	0.00376478	0.253533	0.0018326	2.96023	0.136124	0.320728	0.157619	2.6964	0.151682	0.951047	0.721783
205	L1 Secondary Metabolism - L2 Plant Octadecanoids	level2	81	88	108	95	99	98	114	88	771	96.375	3.85884	0.000717996	0.000728184	0.000848532	0.00086401	0.000974046	0.000760416	0.000796329	0.00073432	0.000802979	3.11821e-05	0.000822593	6.0129e-05	0.000783365	2.57979e-05	0.359445	0.570745	0.737989	0.362678	3.81069	0.0987712	0.962834	0.836619
206	L1 Stress Response - L2 Acid stress	level2	5626	6613	6660	5279	5099	7105	7423	5980	49785	6223.12	302.695	0.0498697	0.0547214	0.0523261	0.0480117	0.0501683	0.0551302	0.0518522	0.0499004	0.0514975	0.000881563	0.0494875	0.000496493	0.0535075	0.000828763	17.3141	0.00593761	0.0612501	0.0301008	3.51739	0.109843	0.89265	0.247646
207	L1 Stress Response - L2 Cold shock	level2	6437	6749	6710	6565	5953	7164	7575	7015	54168	6771	173.603	0.0570585	0.0558467	0.052719	0.0597076	0.0585707	0.055588	0.052914	0.058537	0.0563677	0.000919159	0.0584684	0.000543032	0.0542669	0.000840021	17.6436	0.00568308	0.0597732	0.029375	4.00459	0.0922794	0.859362	0.118328
208	L1 Stress Response - L2 Dessication stress	level2	45	39	39	22	25	38	35	33	276	34.5	2.71241	0.000398887	0.000322718	0.000306414	0.000200087	0.000245971	0.000294855	0.000244487	0.00027537	0.000286099	2.12999e-05	0.000280079	4.25241e-05	0.000292119	1.68744e-05	0.0692597	0.801222	0.890199	0.43748	1.20951	0.313587	0.943347	0.64428
209	L1 Stress Response - L2 Detoxification	level2	11181	12682	13162	11188	10399	13392	13517	12255	97776	12222	414.436	0.0991101	0.104941	0.103411	0.101753	0.102314	0.103913	0.0944209	0.102262	0.101516	0.00118358	0.10136	0.000760562	0.101672	0.00243778	0.014894	0.906852	0.951333	0.467524	0.646697	0.451973	0.822916	0.0500712
210	L1 Stress Response - L2 Heat shock	level2	19038	21193	22294	18937	17663	22541	25195	20813	167674	20959.2	855.101	0.168756	0.175368	0.175159	0.172229	0.173784	0.174904	0.175996	0.173675	0.173734	0.000826344	0.172111	0.00117315	0.175357	0.000233272	7.36378	0.0349372	0.146473	0.0719828	2.19708	0.188787	0.855649	0.108625
211	L1 Stress Response - L2 Osmotic stress	level2	56599	66999	72435	54711	52352	71114	79359	61996	515565	64445.6	3395.94	0.501702	0.554405	0.569106	0.497588	0.515083	0.551798	0.55435	0.517328	0.53267	0.00979277	0.507925	0.00487548	0.557415	0.00394414	62.2784	0.000219438	0.0237744	0.0133698	1.16369	0.322147	0.891483	0.241567
212	L1 Stress Response - L2 OTHER Stress Response	level2	48132	49954	52819	48143	42801	54475	58466	51911	406701	50837.6	1671.45	0.426649	0.41336	0.414987	0.437853	0.421112	0.422691	0.408405	0.433174	0.422279	0.00355334	0.429697	0.00366957	0.414861	0.00296154	9.89878	0.0199097	0.109545	0.0538348	0.57675	0.476357	0.945274	0.663597
213	L1 Stress Response - L2 Oxidative stress	level2	128531	140489	148041	129416	118880	150747	163325	142123	1121552	140194	5032.52	1.13932	1.16252	1.16313	1.17702	1.16964	1.1697	1.14088	1.18595	1.16352	0.00576383	1.16798	0.0101198	1.15906	0.00627261	0.562015	0.481799	0.674608	0.33153	0.489357	0.510411	0.878471	0.182084
214	L1 Stress Response - L2 Periplasmic Stress	level2	1158	1236	1533	928	948	1432	1723	1214	10172	1271.5	98.024	0.0102647	0.0102277	0.0120444	0.00844001	0.00932723	0.0111114	0.0120357	0.0101303	0.0104477	0.000442818	0.00954055	0.000421192	0.0113548	0.000434833	8.98148	0.0241041	0.120617	0.0592762	0.00856458	0.929278	0.815339	0.041674
215	L1 Sulfur Metabolism - L2 Inorganic sulfur assimilation	level2	74342	78792	82381	71983	65547	82909	92528	77874	626356	78294.5	2862.83	0.658979	0.651989	0.647249	0.654674	0.644907	0.64332	0.64634	0.649823	0.64966	0.00187584	0.652096	0.00303956	0.647225	0.00179659	1.90315	0.216937	0.418621	0.205728	1.72438	0.237112	0.987962	0.991288
216	L1 Sulfur Metabolism - L2 Organic sulfur assimilation	level2	52599	62469	62549	62561	53655	67231	67262	65874	494200	61775	2020.03	0.466245	0.51692	0.491434	0.568982	0.527903	0.521669	0.469848	0.549688	0.514086	0.0128844	0.528205	0.0222924	0.499968	0.0120358	1.24233	0.307666	0.515008	0.253096	0.586501	0.472817	0.93334	0.546961
217	L1 Sulfur Metabolism - L2 OTHER Sulfur Metabolism	level2	24016	28091	30473	26657	24445	31362	33600	29607	228251	28531.4	1190.92	0.212881	0.232448	0.23942	0.242441	0.240511	0.243349	0.234708	0.247057	0.236602	0.00376935	0.235723	0.00773655	0.237481	0.00243606	0.0470009	0.83555	0.910041	0.447231	0.587961	0.472291	0.860858	0.122462
218	L1 Virulence, Disease and Defense - L2 Adhesion	level2	5018	5836	5974	5628	5125	6694	6849	6328	47452	5931.5	237.862	0.0444803	0.0482918	0.0469364	0.0511858	0.0504241	0.0519411	0.0478426	0.0528043	0.0492383	0.00100001	0.0497236	0.00181685	0.048753	0.00109945	0.208904	0.663709	0.805213	0.395714	0.303426	0.601634	0.939814	0.609253
219	L1 Virulence, Disease and Defense - L2 Bacteriocins, ribosomally synthesized antibacterial peptides	level2	2032	2496	2661	1861	1912	2568	2827	2422	18779	2347.38	128.89	0.018012	0.0206539	0.0209069	0.0169255	0.0188119	0.019926	0.0197476	0.0202105	0.0193993	0.000487215	0.01849	0.000691607	0.0203086	0.000279633	5.94322	0.0506178	0.18066	0.0887838	2.20615	0.188004	0.964761	0.85403
220	L1 Virulence, Disease and Defense - L2 Detection	level2	59	51	51	22	49	37	52	39	360	45	4.1447	0.000522985	0.000422016	0.000400696	0.000200087	0.000482103	0.000287096	0.000363238	0.000325437	0.000375457	3.71186e-05	0.000382653	7.42673e-05	0.000368261	2.96572e-05	0.0323869	0.863105	0.925023	0.454594	4.93081	0.0681471	0.978647	0.955902
221	L1 Virulence, Disease and Defense - L2 Invasion and intracellular resistance	level2	653	673	719	400	417	798	936	623	5219	652.375	63.5936	0.00578829	0.00556895	0.00564902	0.00363794	0.0041028	0.00619196	0.00653828	0.00519865	0.00533449	0.000352492	0.00468192	0.000492979	0.00598706	0.000230021	5.75586	0.0533575	0.186876	0.0918385	6.14957	0.0478162	0.966863	0.872318
222	L1 Virulence, Disease and Defense - L2 OTHER Virulence, Disease and Defense	level2	22381	23419	25139	21661	20298	25334	28239	23125	189596	23699.5	878.551	0.198389	0.193788	0.197512	0.197003	0.199709	0.196575	0.197259	0.192968	0.19665	0.000794793	0.197017	0.00145848	0.196284	0.000855029	0.188275	0.679524	0.816072	0.401051	0.633252	0.456485	0.900703	0.293195
223	L1 Virulence, Disease and Defense - L2 Resistance to antibiotics and toxic compounds	level2	296989	347726	368381	338245	293519	372021	403058	357452	2777391	347174	13210.7	2.63255	2.87737	2.89429	3.07628	2.88789	2.88664	2.8155	2.98277	2.88166	0.045272	2.89488	0.0955232	2.86845	0.0179858	0.0739117	0.794837	0.886694	0.435758	3.29582	0.119372	0.899259	0.28455
224	L1 Virulence, Disease and Defense - L2 Toxins and superantigens	level2	1218	1177	1433	1143	1028	1315	1594	1131	10039	1254.88	65.0696	0.0107965	0.00973946	0.0112588	0.0103954	0.0101143	0.0102035	0.0111346	0.00943768	0.010385	0.000228161	0.010186	0.000286025	0.0105841	0.000367026	0.732017	0.425072	0.625902	0.307594	1.04231	0.346673	0.898607	0.280716
225	L1 Amino Acids and Derivatives - L2 Alanine, serine, and glycine - L3 Alanine_biosynthesis	level3	6792	6511	6925	6560	6070	6703	7826	7182	54569	6821.12	183.913	0.0602053	0.0538773	0.0544082	0.0596622	0.0597218	0.0520109	0.0546673	0.0599305	0.0568104	0.00119426	0.0598799	0.000122764	0.0537409	0.000599647	100.594	5.69499e-05	0.0173666	0.0133698	1.79929	0.228339	0.869134	0.147817
226	L1 Amino Acids and Derivatives - L2 Alanine, serine, and glycine - L3 Glycine_and_Serine_Utilization	level3	15360	16380	17564	15076	13883	17268	18953	16230	130714	16339.2	563.721	0.136153	0.135542	0.137996	0.137114	0.136593	0.133988	0.132393	0.135432	0.135651	0.000629869	0.136323	0.000356018	0.13498	0.00119334	1.16309	0.322261	0.528585	0.259768	3.89891	0.0957425	0.96295	0.837691
227	L1 Amino Acids and Derivatives - L2 Alanine, serine, and glycine - L3 Glycine_Biosynthesis	level3	6115	6189	6239	5500	5155	6469	7727	5844	49238	6154.75	270.757	0.0542043	0.0512128	0.0490184	0.0500216	0.0507193	0.0501952	0.0539758	0.0487655	0.0510141	0.000729107	0.0509277	0.0011646	0.0511006	0.00105807	0.0120754	0.916081	0.957696	0.470651	0.00147655	0.970595	0.867417	0.142193
228	L1 Amino Acids and Derivatives - L2 Alanine, serine, and glycine - L3 Glycine_cleavage_system	level3	26292	25488	27335	23419	21839	27464	31300	25218	208355	26044.4	1008.31	0.233056	0.210909	0.214765	0.212992	0.214871	0.213103	0.218641	0.210433	0.216096	0.00258767	0.217838	0.00515365	0.214354	0.00163265	0.415202	0.543174	0.717666	0.352691	0.712289	0.431042	0.858282	0.115425
229	L1 Amino Acids and Derivatives - L2 Alanine, serine, and glycine - L3 Serine_Biosynthesis	level3	7911	8076	8834	7048	6796	8957	10592	7791	66005	8250.62	427.632	0.0701243	0.0668274	0.0694068	0.0641004	0.0668648	0.0695005	0.0739888	0.0650123	0.0682282	0.0011259	0.0665255	0.00133032	0.0699309	0.00148767	2.91164	0.138816	0.324076	0.159264	0.013516	0.911241	0.902604	0.304902
230	L1 Amino Acids and Derivatives - L2 Arginine; urea cycle, polyamines - L3 Anaerobic_Oxidative_Degradation_of_L-Ornithine	level3	43	44	65	22	38	21	50	46	329	41.125	5.11454	0.000381158	0.000364092	0.000510691	0.000200087	0.000373876	0.000162946	0.000349267	0.000383849	0.000340746	3.90707e-05	0.000334743	4.49347e-05	0.000346749	7.12784e-05	0.0203045	0.891355	0.942521	0.463194	0.433322	0.534791	0.903528	0.310726
231	L1 Amino Acids and Derivatives - L2 Arginine; urea cycle, polyamines - L3 Arginine_and_Ornithine_Degradation	level3	19959	22950	24459	18684	17903	24429	27932	21495	177811	22226.4	1193.96	0.17692	0.189907	0.192169	0.169928	0.176145	0.189553	0.195115	0.179366	0.183638	0.00323563	0.17559	0.00200813	0.191686	0.00128135	45.6594	0.000512558	0.0281768	0.0139777	0.133997	0.726884	0.944138	0.652197
232	L1 Amino Acids and Derivatives - L2 Arginine; urea cycle, polyamines - L3 Arginine_Biosynthesis_extended	level3	68852	73349	76448	64179	60829	77396	89121	70167	580341	72542.6	3107.37	0.610314	0.60695	0.600635	0.583698	0.598487	0.600543	0.622541	0.585511	0.601085	0.00449608	0.594503	0.00621472	0.607667	0.00517972	2.64772	0.154823	0.345759	0.16992	0.342912	0.579496	0.857714	0.113926
233	L1 Amino Acids and Derivatives - L2 Arginine; urea cycle, polyamines - L3 Cyanophycin_Metabolism	level3	21124	19796	21941	17859	17312	21434	24891	19467	163824	20478	858.946	0.187246	0.163808	0.172386	0.162425	0.17033	0.166314	0.173872	0.162443	0.169853	0.0029413	0.170611	0.00584907	0.169095	0.0024037	0.057479	0.818506	0.89969	0.442145	0.94076	0.369541	0.897787	0.275955
234	L1 Amino Acids and Derivatives - L2 Arginine; urea cycle, polyamines - L3 Polyamine_Metabolism	level3	39250	44037	46261	37386	35174	46546	53046	42764	344464	43058	2035.67	0.347918	0.364398	0.363462	0.34002	0.346072	0.361167	0.370545	0.356846	0.356303	0.00374094	0.347714	0.00348011	0.364893	0.00200244	18.3069	0.00521329	0.0581656	0.028585	0.613133	0.463387	0.945354	0.664398
235	L1 Amino Acids and Derivatives - L2 Arginine; urea cycle, polyamines - L3 Putrescine_utilization_pathways	level3	4734	4750	5131	4454	3969	4953	5762	4394	38147	4768.38	190.506	0.0419629	0.0393054	0.0403131	0.0405084	0.0390504	0.0384321	0.0402496	0.0366659	0.039561	0.00056202	0.0395469	0.00112946	0.039575	0.000445239	0.000536906	0.982265	0.989239	0.486152	2.48331	0.16613	0.969132	0.89111
236	L1 Amino Acids and Derivatives - L2 Arginine; urea cycle, polyamines - L3 Urea_carboxylase_and_Allophanate_hydrolase_cluster	level3	3078	3962	3841	3105	2935	3913	4483	3623	28940	3617.5	190.141	0.0272839	0.0327848	0.0301779	0.0282395	0.028877	0.0303623	0.0313153	0.0302323	0.0299091	0.000617802	0.0286582	0.000618449	0.0311601	0.000596168	8.48312	0.0268899	0.127541	0.0626789	0.000173977	0.989904	0.906784	0.331973
237	L1 Amino Acids and Derivatives - L2 Arginine; urea cycle, polyamines - L3 Urea_decomposition	level3	41209	51109	53161	45335	41746	56618	58133	52756	400067	50008.4	2298.81	0.365283	0.422918	0.417674	0.412315	0.410732	0.439319	0.406079	0.440225	0.414318	0.00831374	0.407139	0.0155089	0.421497	0.0069039	0.715417	0.430086	0.630958	0.310079	0.635907	0.455587	0.957934	0.79021
238	L1 Amino Acids and Derivatives - L2 Arginine; urea cycle, polyamines - L3 Urease_subunits	level3	2682	3762	3905	3408	2970	4070	4164	3962	28923	3615.38	191.978	0.0237736	0.0311299	0.0306807	0.0309952	0.0292214	0.0315806	0.029087	0.0330611	0.0299412	0.000989033	0.0292628	0.00199083	0.0306195	0.000542869	0.432266	0.535272	0.712772	0.350285	2.29599	0.180488	0.919127	0.422817
239	L1 Amino Acids and Derivatives - L2 Aromatic amino acids and derivatives - L3 Aromatic_amino_acid_degradation	level3	8104	8825	9028	8854	7893	9526	10053	9514	71797	8974.62	257.929	0.0718351	0.0730253	0.070931	0.0805257	0.077658	0.0739156	0.0702237	0.07939	0.074688	0.00140506	0.0773522	0.00193124	0.0720239	0.000866816	6.3358	0.0454648	0.169086	0.0830959	0.678965	0.44146	0.920188	0.431393
240	L1 Amino Acids and Derivatives - L2 Aromatic amino acids and derivatives - L3 Aromatic_amino_acid_interconversions_with_aryl_acids	level3	15391	19784	20291	17534	15474	20631	21906	19071	150082	18760.2	850.822	0.136428	0.163709	0.159422	0.159469	0.152246	0.160083	0.153021	0.159139	0.15544	0.00302728	0.151821	0.00539415	0.159059	0.00222225	1.53934	0.261028	0.468666	0.230322	1.20973	0.313545	0.879258	0.185274
241	L1 Amino Acids and Derivatives - L2 Aromatic amino acids and derivatives - L3 Bacilysin_biosynthesis	level3	100	73	77	64	46	76	87	89	612	76.5	5.85235	0.000886415	0.000604062	0.000604972	0.00058207	0.000452587	0.000589711	0.000607725	0.000742664	0.000633776	4.54185e-05	0.000665934	9.445e-05	0.000601617	4.04455e-06	0.462858	0.521663	0.703935	0.345942	13.1384	0.0110351	0.934012	0.553285
242	L1 Amino Acids and Derivatives - L2 Aromatic amino acids and derivatives - L3 Chorismate_Synthesis	level3	25234	25525	27228	23597	21815	26776	30904	24722	205801	25725.1	957.016	0.223678	0.211215	0.213924	0.214611	0.214634	0.207764	0.215875	0.206294	0.213499	0.00189917	0.214804	0.00355008	0.212195	0.00175891	0.433862	0.534545	0.712553	0.350178	0.387293	0.556621	0.976133	0.941308
243	L1 Amino Acids and Derivatives - L2 Aromatic amino acids and derivatives - L3 Chorismate:_Intermediate_for_synthesis_of_Tryptophan,_PAPA_antibiotics,_PABA,_3-hydroxyanthranilate_and_more.	level3	47814	48624	51387	44057	40735	50796	58972	47427	389812	48726.5	1911.11	0.42383	0.402355	0.403736	0.400691	0.400785	0.394144	0.41194	0.395757	0.404155	0.00339444	0.405266	0.00629861	0.403044	0.00364348	0.0932736	0.770374	0.871867	0.428471	0.141951	0.719314	0.887901	0.223708
244	L1 Amino Acids and Derivatives - L2 Aromatic amino acids and derivatives - L3 Common_Pathway_For_Synthesis_of_Aromatic_Compounds_(DAHP_synthase_to_chorismate)	level3	20315	22021	23214	20081	18252	23750	26652	21390	175675	21959.4	917.158	0.180075	0.18222	0.182387	0.182634	0.179579	0.184285	0.186173	0.17849	0.18198	0.000897645	0.180194	0.000877901	0.183766	0.000928996	7.80967	0.0313874	0.138205	0.0679198	0.158308	0.70449	0.865014	0.134648
245	L1 Amino Acids and Derivatives - L2 Aromatic amino acids and derivatives - L3 Phenylalanine_and_Tyrosine_Branches_from_Chorismate	level3	6574	7014	7227	6462	5995	7495	8318	7090	56175	7021.88	250.681	0.0582729	0.0580396	0.0567809	0.0587709	0.0589839	0.0581563	0.0581041	0.0591628	0.0582839	0.000262778	0.0587976	0.000192371	0.0577702	0.000330631	7.2136	0.0362541	0.148886	0.0731687	0.0644058	0.808136	0.795029	0.0253183
246	L1 Amino Acids and Derivatives - L2 Aromatic amino acids and derivatives - L3 Tryptophan_catabolism	level3	1669	1734	1901	1702	1621	1787	1979	1860	14253	1781.62	43.6037	0.0147943	0.0143485	0.0149357	0.0154794	0.0159488	0.013866	0.013824	0.0155208	0.0148397	0.000278247	0.0154358	0.000238719	0.0142436	0.000259605	11.4286	0.0148464	0.095579	0.0469715	0.2016	0.669194	0.946831	0.679262
247	L1 Amino Acids and Derivatives - L2 Aromatic amino acids and derivatives - L3 Tryptophan_synthesis	level3	230	218	183	218	164	217	198	222	1650	206.25	8.01505	0.00203875	0.00180391	0.00143779	0.00198268	0.00161357	0.00168378	0.0013831	0.00185249	0.00172451	8.46018e-05	0.00187187	9.45262e-05	0.00157714	9.99446e-05	4.59014	0.075892	0.229319	0.112697	0.192994	0.675816	0.926051	0.48085
248	L1 Amino Acids and Derivatives - L2 Branched-chain amino acids - L3 Branched_chain_amino_acid_degradation_regulons	level3	66229	66395	68333	61454	56230	69108	79041	65614	532404	66550.5	2311.55	0.587064	0.549407	0.536877	0.558914	0.553238	0.536233	0.552129	0.547519	0.552673	0.00563678	0.561684	0.00877395	0.543661	0.00414231	3.45023	0.112616	0.286996	0.141041	0.389436	0.555564	0.895724	0.264273
249	L1 Amino Acids and Derivatives - L2 Branched-chain amino acids - L3 Branched-Chain_Amino_Acid_Biosynthesis	level3	78823	83165	87787	75797	69771	87857	99071	80524	662795	82849.4	3148.4	0.698699	0.688175	0.689723	0.689362	0.686466	0.681713	0.692045	0.671936	0.687265	0.00277518	0.686616	0.00554574	0.687914	0.00221464	0.0472813	0.835069	0.909925	0.447174	1.29013	0.299348	0.93997	0.610787
250	L1 Amino Acids and Derivatives - L2 Branched-chain amino acids - L3 HMG_CoA_Synthesis	level3	3951	4122	4558	3485	3393	4480	5308	3882	33179	4147.38	221.35	0.0350223	0.0341088	0.0358112	0.0316955	0.0333832	0.0347619	0.0370782	0.0323935	0.0342818	0.000627204	0.0331236	0.000721383	0.03544	0.000648938	5.69902	0.0542283	0.188357	0.0925661	0.0227775	0.884983	0.905164	0.32126
251	L1 Amino Acids and Derivatives - L2 Branched-chain amino acids - L3 Isoleucine_degradation	level3	30688	30715	31157	29434	26367	32257	35180	31265	247063	30882.9	877.631	0.272023	0.254161	0.244794	0.267698	0.259421	0.250293	0.245744	0.260892	0.256878	0.00350953	0.265008	0.00295241	0.248748	0.00216694	19.7129	0.00437623	0.0537017	0.0263912	1.00371	0.35509	0.90359	0.311123
252	L1 Amino Acids and Derivatives - L2 Branched-chain amino acids - L3 Ketoisovalerate_oxidoreductase	level3	32719	33367	34912	31164	28662	35035	39432	33202	268493	33561.6	1110.73	0.290026	0.276106	0.274296	0.283432	0.282001	0.271849	0.275446	0.277055	0.278776	0.00210389	0.283129	0.00267429	0.274424	0.000936356	9.43713	0.0218862	0.114345	0.0561939	1.5692	0.256934	0.955645	0.767745
253	L1 Amino Acids and Derivatives - L2 Branched-chain amino acids - L3 Leucine_Biosynthesis	level3	21043	20958	22416	20810	17976	22958	26095	21177	173433	21679.1	816.392	0.186528	0.173424	0.176118	0.189264	0.176863	0.178139	0.182283	0.176712	0.179916	0.00196406	0.182342	0.00325507	0.177491	0.00186658	1.67146	0.243611	0.448846	0.220581	5.30703	0.0607914	0.910416	0.357
254	L1 Amino Acids and Derivatives - L2 Branched-chain amino acids - L3 Leucine_Degradation_and_HMG-CoA_Metabolism	level3	24254	23372	24448	21882	19914	25271	28184	24137	191462	23932.8	855.077	0.214991	0.193399	0.192083	0.199013	0.195931	0.196087	0.196875	0.201412	0.198724	0.0025445	0.202837	0.00420385	0.194611	0.00112416	3.57353	0.107596	0.278774	0.137001	1.16566	0.321772	0.883798	0.204668
255	L1 Amino Acids and Derivatives - L2 Branched-chain amino acids - L3 Valine_degradation	level3	32518	35547	37544	33847	30853	38365	41448	37232	287354	35919.2	1214.35	0.288244	0.294145	0.294975	0.307833	0.303558	0.297687	0.289529	0.310684	0.298332	0.00292352	0.30258	0.00499779	0.294084	0.00169643	2.59121	0.158584	0.350639	0.172318	1.34365	0.290434	0.89588	0.265141
256	L1 Amino Acids and Derivatives - L2 Glutamine, glutamate, aspartate, asparagine; ammonia assimilation - L3 Aspartate_aminotransferase	level3	744	846	922	666	609	1017	1240	690	6734	841.75	74.8114	0.00659493	0.0070005	0.00724395	0.00605716	0.00599186	0.00789126	0.00866183	0.00575773	0.0068999	0.000357271	0.00610042	0.000176925	0.00769938	0.000371818	15.0792	0.0081406	0.0696051	0.0342068	2.50903	0.164286	0.967425	0.877068
257	L1 Amino Acids and Derivatives - L2 Glutamine, glutamate, aspartate, asparagine; ammonia assimilation - L3 Glutamate_and_Aspartate_uptake_in_Bacteria	level3	9660	12407	13069	11878	10936	13972	13970	12974	98866	12358.2	528.181	0.0856277	0.102666	0.10268	0.108029	0.107598	0.108414	0.0975853	0.108262	0.102608	0.00278234	0.102379	0.00558546	0.102836	0.00221234	0.00579217	0.941809	0.969599	0.476501	0.28807	0.610767	0.786232	0.0203515
258	L1 Amino Acids and Derivatives - L2 Glutamine, glutamate, aspartate, asparagine; ammonia assimilation - L3 Glutamate_dehydrogenases	level3	6649	6016	6699	6136	5393	6492	7797	6400	51582	6447.75	243.649	0.0589377	0.0497813	0.0526326	0.055806	0.0530609	0.0503737	0.0544647	0.0534051	0.0535577	0.00103809	0.0553024	0.00135688	0.0518131	0.00107636	4.05893	0.0905655	0.253407	0.124535	0.146273	0.715304	0.878285	0.18134
259	L1 Amino Acids and Derivatives - L2 Glutamine, glutamate, aspartate, asparagine; ammonia assimilation - L3 Glutamine_synthetases	level3	21623	19743	20904	19031	17023	20757	23696	19870	162647	20330.9	690.412	0.19167	0.16337	0.164238	0.173084	0.167487	0.161061	0.165525	0.165806	0.16903	0.00346553	0.174512	0.00592711	0.163548	0.000939921	3.33735	0.117501	0.293896	0.144432	2.05366	0.201822	0.846171	0.0871067
260	L1 Amino Acids and Derivatives - L2 Glutamine, glutamate, aspartate, asparagine; ammonia assimilation - L3 Glutamine,_Glutamate,_Aspartate_and_Asparagine_Biosynthesis	level3	62896	68928	72473	59351	56266	72903	81802	66141	540760	67595	2915.75	0.55752	0.570367	0.569404	0.539788	0.553593	0.56568	0.571415	0.551916	0.55996	0.00396309	0.550704	0.00382345	0.569217	0.00124832	21.1849	0.00368153	0.0508619	0.0249956	1.12865	0.328942	0.886259	0.21591
261	L1 Amino Acids and Derivatives - L2 Glutamine, glutamate, aspartate, asparagine; ammonia assimilation - L3 Poly-gamma-glutamate_biosynthesis	level3	116	101	111	87	70	110	186	91	872	109	12.2299	0.00102824	0.000835757	0.000872102	0.000791251	0.000688719	0.000853529	0.00129927	0.000759353	0.000891028	6.79462e-05	0.000816891	7.36348e-05	0.000965165	0.000111616	1.22958	0.309946	0.516664	0.25391	0.0537849	0.824311	0.764132	0.0116895
262	L1 Amino Acids and Derivatives - L2 Histidine Metabolism - L3 Histidine_Biosynthesis	level3	43127	45033	47481	40695	37591	48029	53736	44071	359763	44970.4	1739.46	0.382284	0.37264	0.373048	0.370115	0.369852	0.372674	0.375365	0.367752	0.372966	0.0015686	0.372501	0.00330369	0.373431	0.00065093	0.0763949	0.791518	0.884549	0.434704	0.971637	0.362338	0.824965	0.0526062
263	L1 Amino Acids and Derivatives - L2 Histidine Metabolism - L3 Histidine_Degradation	level3	8375	9469	9791	8309	7564	9421	10389	9228	72546	9068.25	324.509	0.0742373	0.0783543	0.0769257	0.075569	0.074421	0.0731008	0.0725708	0.0770034	0.0752728	0.000721192	0.0753077	0.000637433	0.0752379	0.0014213	0.00200806	0.965712	0.982535	0.482858	8.6871	0.0256999	0.950057	0.711805
264	L1 Amino Acids and Derivatives - L2 Lysine, threonine, methionine, and cysteine - L3 Cysteine_Biosynthesis	level3	23991	28325	30111	23379	22670	30599	33751	26357	219183	27397.9	1401.69	0.21266	0.234384	0.236575	0.212628	0.223047	0.237428	0.235762	0.219937	0.226553	0.00379813	0.217068	0.00263184	0.236038	0.00064762	48.9855	0.000423823	0.0281768	0.0139777	16.7276	0.00642968	0.956937	0.78047
265	L1 Amino Acids and Derivatives - L2 Lysine, threonine, methionine, and cysteine - L3 Lysine_biosynthesis_AAA_pathway_2	level3	821	730	748	689	605	737	1012	651	5993	749.125	44.0776	0.00727747	0.00604062	0.00587687	0.00626635	0.0059525	0.00571864	0.00706917	0.0054323	0.00620424	0.000228848	0.00623215	0.000388568	0.00617632	0.000304786	0.0127802	0.913679	0.956181	0.469906	0.216869	0.657861	0.885904	0.214258
266	L1 Amino Acids and Derivatives - L2 Lysine, threonine, methionine, and cysteine - L3 Lysine_Biosynthesis_DAP_Pathway	level3	52421	56251	59423	50554	47359	58527	66827	54170	445532	55691.5	2134.38	0.464668	0.465467	0.466873	0.459781	0.465958	0.454132	0.46681	0.452024	0.461964	0.00210456	0.460608	0.00315534	0.46332	0.00308005	0.378512	0.560995	0.731934	0.359702	0.122471	0.738327	0.797322	0.0267953
267	L1 Amino Acids and Derivatives - L2 Lysine, threonine, methionine, and cysteine - L3 Lysine_degradation	level3	8008	8963	8977	8032	7214	9227	10129	8379	68929	8616.12	317.516	0.0709841	0.0741672	0.0705303	0.0730498	0.0709774	0.0715955	0.0707546	0.0699189	0.0714972	0.000501067	0.0712326	0.000655409	0.0717619	0.000833901	0.249073	0.635496	0.785333	0.385945	0.175975	0.689461	0.837384	0.0707944
268	L1 Amino Acids and Derivatives - L2 Lysine, threonine, methionine, and cysteine - L3 Lysine_fermentation	level3	2219	1284	1227	1772	1471	1388	1493	1718	12572	1571.5	114.345	0.0196695	0.0106249	0.00964027	0.0161161	0.0144729	0.01077	0.0104291	0.0143359	0.0132573	0.00124017	0.0161486	0.00124136	0.0103661	0.000251807	20.8416	0.00382958	0.0515544	0.0253359	2.47795	0.166518	0.85734	0.112947
269	L1 Amino Acids and Derivatives - L2 Lysine, threonine, methionine, and cysteine - L3 Methionine_Biosynthesis	level3	120469	126423	133230	113522	105408	134949	151690	122504	1008195	126024	5026.81	1.06786	1.04613	1.04676	1.03246	1.03709	1.04712	1.05961	1.02224	1.04491	0.00514466	1.03991	0.00981725	1.0499	0.00324133	0.93356	0.371254	0.57721	0.283664	1.33567	0.291737	0.860262	0.1208
270	L1 Amino Acids and Derivatives - L2 Lysine, threonine, methionine, and cysteine - L3 Methionine_Degradation	level3	16883	17575	19081	15631	14424	18859	21747	16635	140835	17604.4	806.068	0.149653	0.14543	0.149915	0.142161	0.141916	0.146334	0.15191	0.138811	0.145766	0.00161853	0.143135	0.0023025	0.148397	0.00151957	3.63786	0.105098	0.275335	0.135311	0.0195453	0.893389	0.937057	0.582373
271	L1 Amino Acids and Derivatives - L2 Lysine, threonine, methionine, and cysteine - L3 Methionine_Salvage	level3	11039	11945	12733	11362	9940	12264	14117	11405	94805	11850.6	439.996	0.0978513	0.0988427	0.10004	0.103336	0.0977981	0.0951607	0.0986121	0.0951695	0.0983513	0.000934129	0.0985386	0.00171713	0.098164	0.00104889	0.0346746	0.858415	0.922982	0.453591	0.254594	0.631849	0.950928	0.720588
272	L1 Amino Acids and Derivatives - L2 Lysine, threonine, methionine, and cysteine - L3 Threonine_and_Homoserine_Biosynthesis	level3	26595	25979	28572	24545	23185	27872	32060	26185	214993	26874.1	955.813	0.235742	0.214971	0.224484	0.223233	0.228114	0.216269	0.22395	0.218502	0.223158	0.00239594	0.226398	0.00368128	0.219919	0.00249819	2.1209	0.195556	0.3942	0.193726	0.418402	0.541674	0.955032	0.761669
273	L1 Amino Acids and Derivatives - L2 Lysine, threonine, methionine, and cysteine - L3 Threonine_degradation	level3	23106	22239	23263	20931	19052	23587	26017	22706	180901	22612.6	717.881	0.204815	0.184024	0.182772	0.190364	0.18745	0.18302	0.181738	0.189471	0.187957	0.00266574	0.193025	0.00397701	0.182888	0.000469368	6.40722	0.0446044	0.167257	0.0821971	1.26918	0.302952	0.816833	0.0432147
274	L1 Amino Acids and Derivatives - L2 OTHER Amino Acids and Derivatives - L3 Creatine_and_Creatinine_Degradation	level3	13543	14662	15632	14181	12597	15095	16946	15244	117900	14737.5	470.295	0.120047	0.121325	0.122817	0.128974	0.12394	0.117127	0.118374	0.127204	0.122476	0.00146079	0.125041	0.00196422	0.119911	0.00130888	4.72439	0.0727034	0.223791	0.10998	0.776205	0.412202	0.955117	0.762515
275	L1 Amino Acids and Derivatives - L2 OTHER Amino Acids and Derivatives - L3 L-2-amino-thiazoline-4-carboxylic_acid-Lcysteine_conversion	level3	2523	3498	3316	3185	2908	3716	3763	3408	26317	3289.62	146.891	0.0223642	0.0289453	0.0260531	0.0289671	0.0286114	0.0288337	0.0262859	0.0284382	0.0273124	0.000821556	0.0270952	0.00158083	0.0275295	0.000786981	0.0604791	0.813937	0.897303	0.440971	0.0500869	0.830338	0.782016	0.0183198
276	L1 Amino Acids and Derivatives - L2 OTHER Amino Acids and Derivatives - L3 Phosphonoalanine_utilization	level3	124	201	243	222	182	232	270	204	1678	209.75	15.5916	0.00109915	0.00166324	0.0019092	0.00201905	0.00179067	0.00180017	0.00188604	0.00170229	0.00173373	9.9256e-05	0.00165279	0.00019624	0.00181466	5.56561e-05	0.629738	0.457677	0.654452	0.321624	1.34084	0.290893	0.894862	0.259521
277	L1 Amino Acids and Derivatives - L2 Proline and 4-hydroxyproline - L3 A_Hypothetical_Protein_Related_to_Proline_Metabolism	level3	3209	3570	3680	3185	2951	3587	4096	3338	27616	3452	126.294	0.0284451	0.0295411	0.0289129	0.0289671	0.0290344	0.0278328	0.028612	0.0278541	0.0286499	0.000209433	0.0285752	0.000274076	0.0287247	0.000354748	0.111275	0.750046	0.857999	0.421656	0.0939423	0.769582	0.952249	0.733868
278	L1 Amino Acids and Derivatives - L2 Proline and 4-hydroxyproline - L3 Proline,_4-hydroxyproline_uptake_and_utilization	level3	13060	15689	15907	12538	12271	16549	17316	14462	117792	14724	681.557	0.115766	0.129824	0.124978	0.114031	0.120732	0.128409	0.120958	0.120679	0.121922	0.00197265	0.117802	0.00171341	0.126042	0.00197659	9.92324	0.0198118	0.10941	0.0537685	0.0269217	0.875057	0.88776	0.223027
279	L1 Carbohydrates - L2 Aminosugars - L3 (GlcNAc)2_Catabolic_Operon	level3	3373	2741	2152	3218	2598	2557	2819	2835	22293	2786.62	135.386	0.0298988	0.0226813	0.0169078	0.0292672	0.0255613	0.0198407	0.0196917	0.0236568	0.0234382	0.00163919	0.027096	0.00149313	0.0197804	0.00117893	14.7871	0.00850534	0.0710434	0.0349136	1.17663	0.319693	0.910562	0.358036
280	L1 Carbohydrates - L2 Aminosugars - L3 Chitin_and_N-acetylglucosamine_utilization	level3	10757	11736	11148	9461	9935	12290	13163	11454	89944	11243	426.819	0.0953517	0.0971133	0.0875874	0.0860463	0.0977489	0.0953624	0.0919481	0.0955784	0.0933421	0.00155295	0.0936813	0.00260173	0.0930028	0.00209967	0.0411905	0.845878	0.916875	0.45059	0.0107758	0.920706	0.856273	0.110203
281	L1 Carbohydrates - L2 Aminosugars - L3 Fructoselysine_(Amadori_product)_utilization_pathway	level3	6	4	3	5	3	1	5	5	32	4	0.566947	5.31849e-05	3.30993e-05	2.35703e-05	4.54742e-05	2.95165e-05	7.75935e-06	3.49267e-05	4.17227e-05	3.36568e-05	4.95972e-06	4.24746e-05	4.93444e-06	2.48389e-05	6.21368e-06	4.94002	0.0679528	0.214706	0.105515	0.226595	0.650898	0.893705	0.253247
282	L1 Carbohydrates - L2 Aminosugars - L3 N-Acetyl-Galactosamine_and_Galactosamine_Utilization	level3	754	928	923	906	805	949	935	897	7097	887.125	24.6399	0.00668357	0.00767903	0.00725181	0.00823993	0.00792027	0.00736362	0.0065313	0.00748505	0.00739432	0.000204948	0.00758221	0.000337129	0.00720644	0.000242543	0.81863	0.400451	0.605426	0.297531	0.514818	0.500029	0.929783	0.514098
283	L1 Carbohydrates - L2 Aminosugars - L3 Neotrehalosadiamine_(NTD)_Biosynthesis_Operon	level3	70	36	64	27	33	44	44	41	359	44.875	5.26592	0.00062049	0.000297893	0.000502834	0.000245561	0.000324682	0.000341411	0.000307355	0.000342126	0.000372794	4.40342e-05	0.000383215	8.18346e-05	0.000362373	4.77434e-05	0.0483898	0.833183	0.908906	0.446674	0.249751	0.635045	0.830216	0.0596754
284	L1 Carbohydrates - L2 Central carbohydrate metabolism - L3 Dehydrogenase_complexes	level3	67097	69653	74452	61983	58855	74713	84432	67632	558817	69852.1	2843.47	0.594758	0.576366	0.584953	0.563726	0.579065	0.579724	0.589787	0.564358	0.579092	0.00390785	0.575477	0.00733912	0.582707	0.00294775	0.83584	0.395842	0.601426	0.295565	2.78132	0.146415	0.940265	0.613689
285	L1 Carbohydrates - L2 Central carbohydrate metabolism - L3 Dihydroxyacetone_kinases	level3	5726	5216	5400	4699	4390	5298	6080	5201	42010	5251.25	188.368	0.0507561	0.0431615	0.0424266	0.0427367	0.0431925	0.041109	0.0424709	0.0434	0.0436567	0.00104527	0.0450213	0.00191661	0.042292	0.000428705	1.93125	0.213993	0.414983	0.20394	0.699908	0.434862	0.802693	0.0305881
286	L1 Carbohydrates - L2 Central carbohydrate metabolism - L3 Entner-Doudoroff_Pathway	level3	28189	32891	34480	29049	26672	35021	38803	31434	256539	32067.4	1428.38	0.249872	0.272167	0.270902	0.264196	0.262422	0.27174	0.271052	0.262302	0.265582	0.00270249	0.259698	0.00330396	0.271465	0.000296675	12.5836	0.0121109	0.0857449	0.0421386	1.09003	0.336691	0.797109	0.0266546
287	L1 Carbohydrates - L2 Central carbohydrate metabolism - L3 Ethylmalonyl-CoA_pathway_of_C2_assimilation	level3	14879	12500	13623	11815	11456	13490	15737	12906	106406	13300.8	517.091	0.13189	0.103435	0.107033	0.107456	0.112714	0.104674	0.109928	0.107695	0.110603	0.00320624	0.114938	0.00577898	0.106268	0.00143033	2.12131	0.195518	0.3942	0.193726	1.14011	0.326694	0.839785	0.0749404
288	L1 Carbohydrates - L2 Central carbohydrate metabolism - L3 Glycolate,_glyoxylate_interconversions	level3	18223	19955	21493	17846	16577	20560	23984	19303	157941	19742.6	822.531	0.161531	0.165124	0.168866	0.162307	0.163099	0.159532	0.167537	0.161075	0.163634	0.00115469	0.162003	0.000445023	0.165265	0.00206174	2.39153	0.172955	0.366835	0.180278	2.79167	0.14579	0.90713	0.334293
289	L1 Carbohydrates - L2 Central carbohydrate metabolism - L3 Glycolysis_and_Gluconeogenesis	level3	89270	87151	93687	81689	75050	91149	106716	84989	709701	88712.6	3293.43	0.791303	0.721159	0.736078	0.742949	0.738405	0.707257	0.745448	0.709194	0.736474	0.00941588	0.745463	0.0170118	0.727485	0.00839495	0.898037	0.379896	0.586109	0.288038	0.460321	0.522766	0.96982	0.896593
290	L1 Carbohydrates - L2 Central carbohydrate metabolism - L3 Glycolysis_and_Gluconeogenesis,_including_Archaeal_enzymes	level3	2293	2693	2934	1688	1795	2731	3572	2315	20021	2502.62	218.008	0.0203255	0.0222841	0.0230518	0.0153521	0.0176607	0.0211908	0.0249517	0.0193176	0.0205168	0.00108544	0.018164	0.00108639	0.0228696	0.000792116	12.2491	0.0128284	0.0881711	0.0433309	0.537739	0.491018	0.951031	0.721624
291	L1 Carbohydrates - L2 Central carbohydrate metabolism - L3 Glyoxylate_bypass	level3	13322	13924	14571	13317	12006	14226	15909	13117	110392	13799	409.396	0.118088	0.115219	0.114481	0.121116	0.118125	0.110385	0.11113	0.109455	0.11475	0.00148534	0.116696	0.00251569	0.112804	0.00120067	1.95011	0.21205	0.412817	0.202875	0.184153	0.682809	0.902479	0.304117
292	L1 Carbohydrates - L2 Central carbohydrate metabolism - L3 HPr_kinase_and_hprK_operon_in_Gram-positive_organisms	level3	3	4	3	5	6	7	4	3	35	4.375	0.53243	2.65924e-05	3.30993e-05	2.35703e-05	4.54742e-05	5.90331e-05	5.43155e-05	2.79414e-05	2.50336e-05	3.68825e-05	4.97516e-06	3.90333e-05	8.12528e-06	3.47316e-05	6.8122e-06	0.164596	0.699031	0.827511	0.406673	0.49735	0.507107	0.860637	0.121843
293	L1 Carbohydrates - L2 Central carbohydrate metabolism - L3 Methylglyoxal_Metabolism	level3	6934	7562	7583	7018	6354	7630	8076	7259	58416	7302	187.553	0.061464	0.0625742	0.0595779	0.0638276	0.062516	0.0592038	0.0564136	0.060573	0.0607688	0.000834787	0.0620952	0.000700816	0.0594424	0.00126018	3.38456	0.115423	0.291353	0.143183	0.384097	0.558205	0.986926	0.988842
294	L1 Carbohydrates - L2 Central carbohydrate metabolism - L3 Particulate_methane_monooxygenase_(pMMO)	level3	12	2	2	2	5	4	2	8	37	4.625	1.29474	0.00010637	1.65496e-05	1.57136e-05	1.81897e-05	4.91942e-05	3.10374e-05	1.39707e-05	6.67563e-05	3.97227e-05	1.16328e-05	6.01275e-05	1.83952e-05	1.93178e-05	3.94329e-06	4.70549	0.0731412	0.224634	0.110394	4.04431	0.0910225	0.924551	0.467867
295	L1 Carbohydrates - L2 Central carbohydrate metabolism - L3 Pentose_phosphate_pathway	level3	46266	46560	47886	46341	40113	47935	54116	46802	376019	47002.4	1342.53	0.410109	0.385276	0.37623	0.421464	0.394666	0.371944	0.378019	0.390541	0.391031	0.00610825	0.404195	0.00713224	0.377867	0.00277888	11.8303	0.013809	0.0918442	0.045136	5.91611	0.0510024	0.9794	0.959873
296	L1 Carbohydrates - L2 Central carbohydrate metabolism - L3 Peripheral_Glucose_Catabolism_Pathways	level3	2161	2416	2452	2157	1837	2328	2649	2194	18194	2274.25	86.5216	0.0191554	0.019992	0.0192648	0.0196176	0.018074	0.0180638	0.0185042	0.0183079	0.0188725	0.000260096	0.0187887	0.000360961	0.0189562	0.000425128	0.0901619	0.774103	0.873904	0.429472	0.125645	0.735116	0.913319	0.378025
297	L1 Carbohydrates - L2 Central carbohydrate metabolism - L3 Pyruvate_Alanine_Serine_Interconversions	level3	11500	12029	12862	10214	10002	12838	14623	11384	95452	11931.5	536.19	0.101938	0.0995378	0.101054	0.0928947	0.0984081	0.0996145	0.102147	0.0949943	0.0988235	0.00117137	0.0970587	0.00198382	0.100588	0.000625643	2.87903	0.140665	0.326938	0.160671	5.40976	0.0589716	0.976065	0.940888
298	L1 Carbohydrates - L2 Central carbohydrate metabolism - L3 Pyruvate_metabolism_I:_anaplerotic_reactions,_PEP	level3	46455	50249	53074	43830	41621	54254	61205	47702	398390	49798.8	2231.91	0.411784	0.415801	0.416991	0.398627	0.409503	0.420976	0.427538	0.398051	0.412409	0.00363442	0.404491	0.00358424	0.420326	0.00264627	12.6327	0.0120102	0.0854276	0.0419826	1.79743	0.228551	0.863322	0.129557
299	L1 Carbohydrates - L2 Central carbohydrate metabolism - L3 Pyruvate_metabolism_II:_acetyl-CoA,_acetogenesis_from_pyruvate	level3	32143	35421	37014	35935	31673	37975	39888	37576	287625	35953.1	1004.01	0.28492	0.293102	0.290811	0.326823	0.311626	0.294661	0.278631	0.313555	0.299266	0.00579191	0.309231	0.00877933	0.289301	0.00364351	4.39598	0.0808504	0.237165	0.116553	0.82259	0.399382	0.886137	0.215342
300	L1 Carbohydrates - L2 Central carbohydrate metabolism - L3 Pyruvate:ferredoxin_oxidoreductase	level3	390	453	464	473	333	459	524	347	3443	430.375	23.569	0.00345702	0.00374849	0.00364554	0.00430186	0.00327634	0.00356154	0.00366032	0.00289556	0.00356833	0.000142382	0.00348269	0.00029707	0.00365398	3.82848e-05	0.327005	0.588195	0.751226	0.369183	2.93337	0.137604	0.863786	0.130934
301	L1 Carbohydrates - L2 Central carbohydrate metabolism - L3 Soluble_methane_monooxygenase_(sMMO)	level3	3739	2924	2889	3404	3050	3042	2769	3678	25495	3186.88	131.296	0.0331431	0.0241956	0.0226982	0.0309588	0.0300085	0.0236039	0.0193424	0.0306912	0.0268302	0.00175457	0.0312004	0.000677753	0.02246	0.00108385	46.7502	0.000480936	0.0281768	0.0139777	0.382219	0.55914	0.94482	0.659032
302	L1 Carbohydrates - L2 Central carbohydrate metabolism - L3 TCA_Cycle	level3	36263	36702	39883	34218	31479	39898	44465	36491	299399	37424.9	1402.19	0.321441	0.303702	0.313352	0.311207	0.309717	0.309583	0.310603	0.304501	0.310513	0.00194567	0.311716	0.00354594	0.30931	0.00203161	0.346723	0.577454	0.742582	0.364935	0.471543	0.517923	0.967195	0.875137
303	L1 Carbohydrates - L2 CO2 fixation - L3 Calvin-Benson_cycle	level3	32566	33655	35793	31949	28925	35507	39877	33287	271559	33944.9	1138.97	0.28867	0.278489	0.281218	0.290571	0.284589	0.275511	0.278555	0.277765	0.281921	0.00193397	0.285399	0.00283413	0.278443	0.00116577	5.15142	0.0636963	0.206571	0.101517	2.36686	0.174856	0.949089	0.702045
304	L1 Carbohydrates - L2 CO2 fixation - L3 Carboxysome	level3	20606	22048	23469	19725	18778	23445	26043	22481	176595	22074.4	826.799	0.182655	0.182443	0.184391	0.179396	0.184754	0.181918	0.181919	0.187594	0.183134	0.000863209	0.183599	0.00172844	0.182668	0.000587461	0.260464	0.628028	0.779261	0.382961	3.26852	0.120625	0.951026	0.721571
305	L1 Carbohydrates - L2 CO2 fixation - L3 CO2_uptake,_carboxysome	level3	4440	4396	4818	4790	3988	4880	5124	5024	37460	4682.5	133.877	0.0393568	0.0363761	0.037854	0.0435643	0.0392373	0.0378656	0.0357929	0.041923	0.0389963	0.000938565	0.0410204	0.00105012	0.0369721	0.000526132	11.8792	0.0136896	0.0914194	0.0449272	3.83525	0.0979147	0.907591	0.337413
306	L1 Carbohydrates - L2 CO2 fixation - L3 Photorespiration_(oxidative_C2_cycle)	level3	21509	24521	25705	21831	20386	25998	28822	24699	193471	24183.9	987.52	0.190659	0.202907	0.201958	0.198549	0.200575	0.201728	0.201332	0.206102	0.200476	0.00159323	0.198971	0.0031975	0.201981	0.000334607	0.876479	0.385302	0.592561	0.291209	3.8007	0.0991224	0.856257	0.110161
307	L1 Carbohydrates - L2 Di- and oligosaccharides - L3 Beta-Glucoside_Metabolism	level3	19474	18130	16097	19328	15938	17627	19329	17469	143392	17924	499.42	0.17262	0.150022	0.126471	0.175785	0.156812	0.136774	0.13502	0.145771	0.149909	0.00625891	0.162747	0.00701723	0.137072	0.00486831	9.03759	0.0238151	0.119862	0.058905	1.49421	0.267401	0.926492	0.484717
308	L1 Carbohydrates - L2 Di- and oligosaccharides - L3 Fructooligosaccharides(FOS)_and_Raffinose_Utilization	level3	5153	5112	5307	4593	4469	5216	5928	5026	40804	5100.5	158.426	0.045677	0.0423009	0.0416959	0.0417726	0.0439698	0.0404728	0.0414091	0.0419397	0.0424047	0.000582631	0.0433398	0.000925369	0.0414697	0.000380739	3.4928	0.110847	0.283981	0.13956	4.03327	0.0913696	0.944775	0.658578
309	L1 Carbohydrates - L2 Di- and oligosaccharides - L3 Lactose_and_Galactose_Uptake_and_Utilization	level3	5454	4944	5080	5356	4401	4977	5788	4885	40885	5110.62	148.684	0.0483451	0.0409107	0.0399124	0.048712	0.0433008	0.0386183	0.0404312	0.0407631	0.0426242	0.00136838	0.0452802	0.00194707	0.0399681	0.000493966	6.9932	0.038311	0.153804	0.0755857	13.9258	0.00971679	0.965043	0.856527
310	L1 Carbohydrates - L2 Di- and oligosaccharides - L3 Lactose_utilization	level3	11355	12089	11398	10877	10045	12858	13920	11660	94202	11775.2	422.652	0.100652	0.100034	0.0895516	0.0989246	0.0988312	0.0997697	0.097236	0.0972974	0.0977871	0.00125316	0.0989264	0.000685685	0.0966479	0.00244808	0.803245	0.404647	0.608781	0.29918	1.49253	0.267642	0.866448	0.139106
311	L1 Carbohydrates - L2 Di- and oligosaccharides - L3 Maltose_and_Maltodextrin_Utilization	level3	75934	76190	79295	75189	66817	80305	88033	78712	620475	77559.4	2100.64	0.67309	0.630458	0.623003	0.683832	0.657402	0.623115	0.614941	0.656816	0.645332	0.0091294	0.667785	0.00654335	0.622879	0.00316927	38.1486	0.000828006	0.0315173	0.015501	3.83841	0.0978053	0.935004	0.562689
312	L1 Carbohydrates - L2 Di- and oligosaccharides - L3 Melibiose_Utilization	level3	87	139	184	63	86	144	173	124	1000	125	15.325	0.000771181	0.0011502	0.00144565	0.000572975	0.000846141	0.00111735	0.00120846	0.00103472	0.00101833	9.77685e-05	0.000806255	9.5498e-05	0.00123041	7.41764e-05	12.3042	0.0127064	0.08792	0.0432075	0.220855	0.654984	0.934808	0.560827
313	L1 Carbohydrates - L2 Di- and oligosaccharides - L3 Sucrose_utilization	level3	221	173	246	109	125	205	253	138	1470	183.75	19.7111	0.00195898	0.00143154	0.00193277	0.000991338	0.00122986	0.00159067	0.00176729	0.00115155	0.00150675	0.000129219	0.00133293	0.000214504	0.00168057	0.000108482	2.09158	0.198253	0.396603	0.194907	0.263327	0.626184	0.904007	0.313781
314	L1 Carbohydrates - L2 Di- and oligosaccharides - L3 Sucrose_utilization_Shewanella	level3	39	57	87	26	42	69	92	41	453	56.625	8.48725	0.000345702	0.000471665	0.00068354	0.000236466	0.000413232	0.000535395	0.000642652	0.000342126	0.000458847	5.48137e-05	0.000334381	3.65068e-05	0.000583313	4.85866e-05	16.7777	0.0063856	0.0624454	0.0306882	1.28729	0.299832	0.930634	0.521865
315	L1 Carbohydrates - L2 Di- and oligosaccharides - L3 Trehalose_Biosynthesis	level3	37101	33189	34401	35573	30717	35350	38287	36837	281455	35181.9	853.166	0.328869	0.274633	0.270281	0.323531	0.30222	0.274293	0.267448	0.307388	0.293583	0.00882808	0.315502	0.00635995	0.271664	0.00171791	44.2805	0.000556633	0.0281768	0.0139777	22.5276	0.00317071	0.990731	0.996123
316	L1 Carbohydrates - L2 Di- and oligosaccharides - L3 Trehalose_Uptake_and_Utilization	level3	4066	3912	4070	3929	3418	4210	4509	3981	32095	4011.88	108.823	0.0360416	0.0323711	0.0319771	0.0357336	0.0336292	0.0326669	0.0314969	0.0332196	0.033392	0.000593885	0.034656	0.000718727	0.032128	0.000253394	11.0041	0.0160594	0.0994234	0.0488607	28.1352	0.00182238	0.970157	0.899237
317	L1 Carbohydrates - L2 Di- and oligosaccharides - L3 Unknown_oligosaccharide_utilization_Sde_1396	level3	122	179	179	145	178	177	168	220	1368	171	10.0889	0.00108143	0.00148119	0.00140636	0.00131875	0.00175131	0.00137341	0.00117354	0.0018358	0.00142772	9.19928e-05	0.00149682	0.00017887	0.00135862	6.5687e-05	0.526002	0.495593	0.685604	0.336934	8.36072	0.0276397	0.969641	0.895175
318	L1 Carbohydrates - L2 Fermentation - L3 Acetoin,_butanediol_metabolism	level3	24631	23889	25485	22226	21048	25368	29544	23216	195407	24425.9	908.768	0.218333	0.197677	0.20023	0.202142	0.207088	0.196839	0.206375	0.193727	0.202801	0.00275023	0.205322	0.0051394	0.20028	0.00215573	0.818491	0.400488	0.605426	0.297531	1.80235	0.227991	0.959853	0.808702
319	L1 Carbohydrates - L2 Fermentation - L3 Acetone_Butanol_Ethanol_Synthesis	level3	58657	61603	64376	56519	51338	64295	71586	60792	489166	61145.8	2127.53	0.519944	0.509754	0.505788	0.514031	0.505107	0.498887	0.500053	0.507281	0.507606	0.00246712	0.511591	0.00337088	0.50362	0.00254038	3.56577	0.107903	0.279042	0.137133	0.551045	0.485925	0.906398	0.329396
320	L1 Carbohydrates - L2 Fermentation - L3 Acetyl-CoA_fermentation_to_Butyrate	level3	20401	22308	24017	20757	19010	24423	26312	22062	179290	22411.2	848.53	0.180838	0.184595	0.188696	0.188782	0.187036	0.189507	0.183798	0.184097	0.185919	0.00108083	0.185188	0.00174278	0.186649	0.00143479	0.418723	0.541524	0.716299	0.352019	0.1073	0.754367	0.918985	0.42168
321	L1 Carbohydrates - L2 Fermentation - L3 Butanol_Biosynthesis	level3	156	210	229	111	157	230	209	166	1468	183.5	15.0036	0.00138281	0.00173771	0.0017992	0.00100953	0.0015447	0.00178465	0.00145994	0.00138519	0.00151297	9.41874e-05	0.00133056	0.000113517	0.00169538	7.95684e-05	6.92572	0.038972	0.155172	0.0762579	0.114677	0.746418	0.83753	0.0710412
322	L1 Carbohydrates - L2 Fermentation - L3 Fermentations:_Lactate	level3	10995	11725	12283	10562	9195	12176	13626	11291	91853	11481.6	465.4	0.0974613	0.0970222	0.0965048	0.0960597	0.0904682	0.0944779	0.0951823	0.0942182	0.0951743	0.000787698	0.0945519	0.00151455	0.0957968	0.000585959	0.587692	0.472388	0.667367	0.327971	1.89192	0.218129	0.958106	0.791882
323	L1 Carbohydrates - L2 Fermentation - L3 Fermentations:_Mixed_acid	level3	15137	17898	19166	14200	13878	19802	20969	16992	138042	17255.2	941.49	0.134177	0.148103	0.150583	0.129147	0.136544	0.153651	0.146476	0.14179	0.142559	0.00304845	0.135414	0.0026259	0.149703	0.00156351	21.8595	0.00341217	0.0491181	0.0241386	0.652305	0.450114	0.986913	0.988807
324	L1 Carbohydrates - L2 Glycoside hydrolases - L3 Predicted_carbohydrate_hydrolases	level3	5108	6002	6151	4979	4793	6380	6822	5739	45974	5746.75	256.796	0.0452781	0.0496655	0.048327	0.0452832	0.0471576	0.0495047	0.047654	0.0478893	0.0475949	0.000589542	0.0464021	0.000664451	0.0487878	0.000481483	8.45327	0.0270702	0.127807	0.0628098	1.78914	0.2295	0.845524	0.0857948
325	L1 Carbohydrates - L2 Monosaccharides - L3 2-Ketogluconate_Utilization	level3	476	538	568	514	495	696	639	565	4491	561.375	26.2855	0.00421934	0.00445185	0.00446265	0.00467475	0.00487023	0.00540051	0.00446364	0.00471467	0.0046572	0.000127525	0.00461974	0.000139972	0.00469466	0.000235297	0.0748761	0.793541	0.885728	0.435283	0.0634722	0.809498	0.898092	0.27772
326	L1 Carbohydrates - L2 Monosaccharides - L3 D-allose_utilization	level3	159	201	241	204	150	190	244	182	1571	196.375	12.0519	0.0014094	0.00166324	0.00189348	0.00185535	0.00147583	0.00147428	0.00170442	0.00151871	0.00162434	6.48711e-05	0.00156482	9.94183e-05	0.00168386	8.59822e-05	0.820135	0.400044	0.605324	0.297481	0.00537371	0.943946	0.928239	0.500184
327	L1 Carbohydrates - L2 Monosaccharides - L3 D-galactarate,_D-glucarate_and_D-glycerate_catabolism	level3	5922	7432	7532	6375	5704	7674	8330	6807	55776	6972	326.128	0.0524935	0.0614984	0.0591773	0.0579796	0.0561208	0.0595453	0.0581879	0.0568013	0.0577255	0.000951838	0.0558488	0.0011825	0.0596022	0.000694007	7.4939	0.0338478	0.144256	0.0708933	0.407237	0.546944	0.948745	0.698572
328	L1 Carbohydrates - L2 Monosaccharides - L3 D-galactonate_catabolism	level3	3607	4811	4959	4071	3740	5028	5637	4523	36376	4547	247.159	0.031973	0.0398101	0.0389618	0.0370251	0.0367973	0.039014	0.0393764	0.0377424	0.0375875	0.000891941	0.0358844	0.00131927	0.0392906	0.000196198	6.52164	0.0432714	0.164662	0.0809216	1.05784	0.343373	0.821764	0.048697
329	L1 Carbohydrates - L2 Monosaccharides - L3 D-Galacturonate_and_D-Glucuronate_Utilization	level3	25718	30915	30872	24101	23921	33464	35823	27834	232648	29081	1555.68	0.227968	0.255816	0.242554	0.219195	0.235355	0.259659	0.250236	0.232262	0.240381	0.00501041	0.228695	0.00351024	0.252066	0.00371409	20.9149	0.00379731	0.0514261	0.0252729	0.0405956	0.846978	0.887813	0.223286
330	L1 Carbohydrates - L2 Monosaccharides - L3 D-gluconate_and_ketogluconates_metabolism	level3	11329	13337	13416	13521	11670	14315	14780	13952	106320	13290	427.834	0.100422	0.110361	0.105407	0.122971	0.114819	0.111075	0.103243	0.116423	0.11059	0.00263807	0.113659	0.00475154	0.107522	0.00190323	1.43771	0.275712	0.482692	0.237215	0.674782	0.442798	0.927811	0.49637
331	L1 Carbohydrates - L2 Monosaccharides - L3 D-ribose_utilization	level3	14055	15860	16835	13100	12445	16653	18296	14500	121744	15218	714.689	0.124586	0.131239	0.132269	0.119142	0.122444	0.129216	0.127804	0.120996	0.125962	0.00172709	0.121792	0.00115051	0.130132	0.00100204	29.8799	0.00156339	0.037332	0.0183465	0.0219471	0.887081	0.946428	0.675206
332	L1 Carbohydrates - L2 Monosaccharides - L3 D-Sorbitol(D-Glucitol)_and_L-Sorbose_Utilization	level3	628	779	774	583	607	772	845	801	5789	723.625	35.6531	0.00556669	0.00644608	0.00608115	0.00530229	0.00597218	0.00599022	0.00590262	0.00668398	0.00599315	0.00015572	0.00588128	0.000300941	0.00610502	0.000119387	0.477549	0.515367	0.699691	0.343857	2.32882	0.177847	0.961782	0.826897
333	L1 Carbohydrates - L2 Monosaccharides - L3 D-Tagatose_and_Galactitol_Utilization	level3	8952	8456	9470	7591	7007	9441	10857	8213	69987	8748.38	427.456	0.0793519	0.0699719	0.0744037	0.0690389	0.0689408	0.073256	0.0758399	0.0685337	0.0724171	0.00139523	0.0714663	0.00263079	0.0733679	0.00124931	0.426305	0.538006	0.714748	0.351257	0.134136	0.726749	0.847923	0.0907579
334	L1 Carbohydrates - L2 Monosaccharides - L3 Deoxyribose_and_Deoxynucleoside_Catabolism	level3	19695	19666	20728	17524	16260	20371	23619	18335	156198	19524.8	791.166	0.174579	0.162733	0.162855	0.159378	0.15998	0.158066	0.164987	0.152997	0.161947	0.00221962	0.161734	0.00456404	0.16216	0.00145961	0.00792408	0.931965	0.965434	0.474454	1.08402	0.337924	0.919081	0.422447
335	L1 Carbohydrates - L2 Monosaccharides - L3 Fructose_utilization	level3	7932	8320	8615	7111	6932	8301	9186	8073	64470	8058.75	263.598	0.0703104	0.0688465	0.0676861	0.0646734	0.0682029	0.0644104	0.0641674	0.0673655	0.0669578	0.000807868	0.0676381	0.00116633	0.0662776	0.00117341	0.676181	0.44235	0.641365	0.315193	0.240221	0.641451	0.924856	0.470491
336	L1 Carbohydrates - L2 Monosaccharides - L3 Hexose_Phosphate_Uptake_System	level3	1462	1588	1587	1572	1336	1534	1712	1542	12333	1541.62	38.4615	0.0129594	0.0131404	0.0124687	0.0142971	0.0131447	0.0119028	0.0119589	0.0128673	0.0128424	0.00027103	0.0133171	0.000331713	0.0123677	0.000287298	4.68058	0.0737237	0.225634	0.110886	0.0103177	0.922403	0.801149	0.0294474
337	L1 Carbohydrates - L2 Monosaccharides - L3 L-Arabinose_utilization	level3	7663	9012	8240	7402	6673	9432	10084	7694	66200	8275	405.237	0.067926	0.0745727	0.0647398	0.06732	0.0656546	0.0731862	0.0704402	0.0642029	0.0685053	0.00136946	0.0662759	0.000841439	0.0707347	0.00217495	3.65572	0.104419	0.274428	0.134865	1.66584	0.244317	0.945184	0.662689
338	L1 Carbohydrates - L2 Monosaccharides - L3 L-ascorbate_utilization_(and_related_gene_clusters)	level3	73	56	68	56	52	69	84	60	518	64.75	3.79262	0.000647083	0.00046339	0.000534261	0.000509311	0.00051162	0.000535395	0.000586769	0.000500673	0.000536063	2.01544e-05	0.000542172	3.50497e-05	0.000529954	2.53425e-05	0.079797	0.787064	0.882442	0.433668	0.025609	0.87811	0.917638	0.41099
339	L1 Carbohydrates - L2 Monosaccharides - L3 L-fucose_utilization	level3	6376	6932	6259	6702	5750	7034	7516	6396	52965	6620.62	192.503	0.0565178	0.057361	0.0491756	0.0609536	0.0565734	0.0545793	0.0525019	0.0533717	0.0551293	0.00125825	0.0568541	0.00155792	0.0534044	0.00172561	2.2018	0.188379	0.386041	0.189716	0.211879	0.661509	0.928229	0.5001
340	L1 Carbohydrates - L2 Monosaccharides - L3 L-fucose_utilization_temp	level3	4953	6201	5938	5150	4696	6039	6748	5490	45215	5651.88	246.944	0.0439041	0.0513121	0.0466535	0.0468384	0.0462032	0.0468587	0.0471371	0.0458115	0.0468399	0.000734434	0.0456893	0.000631559	0.0479904	0.00111168	3.23902	0.121998	0.300245	0.147553	0.12889	0.731882	0.907655	0.337845
341	L1 Carbohydrates - L2 Monosaccharides - L3 L-rhamnose_utilization	level3	24226	25167	24995	19844	19474	26741	29996	22259	192702	24087.8	1243.52	0.214743	0.208252	0.19638	0.180478	0.191602	0.207493	0.209532	0.185741	0.199278	0.00442466	0.193141	0.00755049	0.205414	0.00304068	2.27359	0.182321	0.379099	0.186305	1.14973	0.324828	0.909411	0.349932
342	L1 Carbohydrates - L2 Monosaccharides - L3 Mannose_Metabolism	level3	21357	19876	19544	18972	17921	20683	22873	19331	160557	20069.6	544.013	0.189312	0.16447	0.153553	0.172547	0.176322	0.160487	0.159776	0.161308	0.167222	0.0040737	0.174872	0.00577338	0.159571	0.0022565	6.09308	0.0485619	0.176134	0.0865595	1.72193	0.237408	0.965393	0.859612
343	L1 Carbohydrates - L2 Monosaccharides - L3 Xylose_utilization	level3	29607	30011	31185	27221	25152	32147	35537	29803	240663	30082.9	1102.24	0.262441	0.248336	0.245014	0.247571	0.247467	0.24944	0.248238	0.248692	0.24965	0.0018845	0.251543	0.00364332	0.247757	0.000954133	1.01047	0.353594	0.559472	0.274947	0.67868	0.441551	0.794866	0.0252167
344	L1 Carbohydrates - L2 One-carbon Metabolism - L3 Formaldehyde_assimilation:_Ribulose_monophosphate_pathway	level3	986	1173	1204	806	838	1161	1410	865	8443	1055.38	75.9859	0.00874005	0.00970636	0.00945956	0.00733044	0.00824495	0.00900861	0.00984934	0.00721803	0.00869467	0.000360711	0.00788337	0.000366635	0.00950597	0.000184296	15.6356	0.00750153	0.0677583	0.0332992	4.53282	0.0773115	0.930683	0.522313
345	L1 Carbohydrates - L2 One-carbon Metabolism - L3 Methanogenesis	level3	4622	4436	4462	3605	3326	4408	5576	3954	34389	4298.62	244.207	0.0409701	0.0367071	0.0350569	0.0327869	0.032724	0.0342032	0.0389503	0.0329943	0.0355491	0.00108962	0.0348688	0.00203458	0.0362294	0.00104529	0.353796	0.573703	0.740071	0.363701	0.0623957	0.811081	0.777461	0.0163469
346	L1 Carbohydrates - L2 One-carbon Metabolism - L3 Methanogenesis_from_methylated_compounds	level3	184	365	353	225	198	348	408	244	2325	290.625	30.7408	0.001631	0.00302031	0.00277344	0.00204634	0.00194809	0.00270025	0.00285002	0.00203607	0.00237569	0.000182507	0.00191538	9.73208e-05	0.00283601	6.86213e-05	59.7706	0.000245842	0.0243477	0.0133698	0.0913923	0.77262	0.945389	0.664745
347	L1 Carbohydrates - L2 One-carbon Metabolism - L3 One-carbon_metabolism_by_tetrahydropterines	level3	3425	3903	3830	3656	3194	3967	4347	3795	30117	3764.62	123.723	0.0303597	0.0322966	0.0300915	0.0332507	0.0314253	0.0307813	0.0303653	0.0316675	0.0312797	0.00038807	0.0316758	0.000596892	0.0308837	0.000491867	1.04893	0.34526	0.550623	0.270599	0.0568626	0.819461	0.901878	0.300388
348	L1 Carbohydrates - L2 One-carbon Metabolism - L3 Serine-glyoxylate_cycle	level3	170766	172400	182528	165649	150389	183089	205461	175659	1405941	175743	5612.21	1.5137	1.42658	1.43408	1.50655	1.47965	1.42065	1.43522	1.46579	1.46028	0.0129703	1.49142	0.0112557	1.42913	0.00341505	28.0461	0.00183709	0.0395918	0.019457	13.3	0.0107458	0.986262	0.987082
349	L1 Carbohydrates - L2 Organic acids - L3 2-methylcitrate_to_2-methylaconitate_metabolism_cluster	level3	483	579	608	508	540	554	752	523	4547	568.375	29.7027	0.00428138	0.00479112	0.00477692	0.00462018	0.00531298	0.00429868	0.00525298	0.0043642	0.0047123	0.000143301	0.00464468	0.000234143	0.00477993	0.000194831	0.197129	0.672612	0.811243	0.398678	0.136963	0.724032	0.920522	0.434112
350	L1 Carbohydrates - L2 Organic acids - L3 Alpha-acetolactate_operon	level3	209	185	196	164	194	163	244	211	1566	195.75	9.38797	0.00185261	0.00153084	0.00153993	0.00149155	0.00190874	0.00126477	0.00170442	0.0017607	0.0016317	7.5634e-05	0.0017534	9.24608e-05	0.00150999	9.09517e-05	3.52216	0.109649	0.28223	0.138699	0.0271449	0.874546	0.871316	0.155258
351	L1 Carbohydrates - L2 Organic acids - L3 Glycerate_metabolism	level3	15393	17375	18087	15276	14460	18536	20311	17491	136929	17116.1	691.577	0.136446	0.143775	0.142106	0.138933	0.14227	0.143827	0.141879	0.145954	0.141899	0.00105559	0.140901	0.00206422	0.142897	0.000524274	0.878422	0.384809	0.592056	0.29096	6.21643	0.0469534	0.964115	0.848256
352	L1 Carbohydrates - L2 Organic acids - L3 Isobutyryl-CoA_to_Propionyl-CoA_Module	level3	45631	45127	45726	43981	38540	47310	50951	47188	364454	45556.8	1244.77	0.40448	0.373418	0.359259	0.4	0.379189	0.367095	0.35591	0.393762	0.379139	0.00655169	0.394358	0.00551316	0.36392	0.00393876	20.18	0.00413813	0.0527571	0.025927	0.169302	0.695027	0.948367	0.694758
353	L1 Carbohydrates - L2 Organic acids - L3 Lactate_utilization	level3	14056	13697	14826	13892	12319	14650	16094	13870	113404	14175.5	382.484	0.124594	0.11334	0.116485	0.126346	0.121205	0.113674	0.112422	0.115739	0.117976	0.00190088	0.121971	0.00233536	0.11398	0.000875718	10.2638	0.0185131	0.106272	0.0522264	2.7442	0.148685	0.929977	0.515869
354	L1 Carbohydrates - L2 Organic acids - L3 Malonate_decarboxylase	level3	1999	2932	3173	2624	2550	3480	3174	3408	23340	2917.5	176.934	0.0177194	0.0242618	0.0249296	0.0238649	0.0250891	0.0270025	0.0221715	0.0284382	0.0241846	0.0011446	0.0237779	0.00223886	0.0245913	0.000995515	0.110217	0.751187	0.858514	0.421909	1.01187	0.353285	0.959717	0.807399
355	L1 Carbohydrates - L2 Organic acids - L3 Methylcitrate_cycle	level3	8091	9987	10358	8207	8003	10761	11841	9214	76462	9557.75	499.946	0.0717198	0.0826406	0.0813805	0.0746414	0.0787403	0.0834984	0.0827135	0.0768866	0.0790276	0.00152053	0.075497	0.00151242	0.0825582	0.000437968	20.1113	0.00417201	0.0527571	0.025927	5.05318	0.0656278	0.972326	0.91561
356	L1 Carbohydrates - L2 Organic acids - L3 Propionate-CoA_to_Succinate_Module	level3	26166	26843	29275	24144	23396	29573	32933	26871	219201	27400.1	1098.68	0.231939	0.222121	0.230007	0.219586	0.23019	0.229467	0.230048	0.224226	0.227198	0.00160995	0.226485	0.002831	0.227911	0.00193454	0.172881	0.692025	0.823048	0.40448	1.32988	0.292688	0.901556	0.298404
357	L1 Carbohydrates - L2 Organic acids - L3 Propionyl-CoA_to_Succinyl-CoA_Module	level3	6376	8162	8212	6036	6110	8467	9139	7527	60029	7503.62	420.586	0.0565178	0.0675391	0.0645199	0.0548965	0.0601154	0.0656984	0.0638391	0.0628094	0.0619919	0.00157442	0.0585848	0.00178105	0.0653991	0.000810134	12.129	0.0130998	0.0891493	0.0438116	4.40233	0.0806813	0.98477	0.982569
358	L1 Carbohydrates - L2 Organic acids - L3 Tricarballylate_Utilization	level3	3196	3939	4150	3915	3446	4220	4492	4145	31503	3937.88	150.439	0.0283298	0.0325945	0.0326056	0.0356063	0.0339047	0.0327445	0.0313782	0.0345881	0.032719	0.00078294	0.0331072	0.00163039	0.0323307	0.000319334	0.218472	0.6567	0.798881	0.392603	1.45805	0.272675	0.839689	0.0747691
359	L1 Carbohydrates - L2 OTHER Carbohydrates - L3 Acetone_carboxylase	level3	682	489	539	359	416	465	580	513	4043	505.375	35.1695	0.00604535	0.00404639	0.0042348	0.00326505	0.00409296	0.0036081	0.0040515	0.00428075	0.00420311	0.000289537	0.00442103	0.000584666	0.0039852	0.000133119	0.528286	0.494697	0.684709	0.336494	1.82095	0.22589	0.891193	0.240078
360	L1 Carbohydrates - L2 OTHER Carbohydrates - L3 beta-glucuronide_utilization	level3	1	0	1	1	4	1	4	3	15	1.875	0.548944	8.86415e-06	0	7.85678e-06	9.09484e-06	3.93554e-05	7.75935e-06	2.79414e-05	2.50336e-05	1.57382e-05	4.73956e-06	2.0587e-05	7.31163e-06	1.08894e-05	5.97455e-06	1.05483	0.344008	0.549266	0.269932	0.601132	0.467594	0.850713	0.096867
361	L1 Carbohydrates - L2 OTHER Carbohydrates - L3 Carbon_storage_regulator	level3	31	36	48	27	31	36	44	43	296	37	2.60494	0.000274789	0.000297893	0.000377125	0.000245561	0.000305004	0.000279337	0.000307355	0.000358815	0.000305735	1.53845e-05	0.000296042	2.41883e-05	0.000315428	2.13732e-05	0.360686	0.5701	0.73785	0.36261	0.186068	0.681277	0.88656	0.217321
362	L1 Carbohydrates - L2 OTHER Carbohydrates - L3 Conserved_cluster_around_inner_membrane_protein_gene_yghQ,_probably_involved_in_polysaccharide_biosynthesis	level3	19	15	13	23	58	19	3	26	176	22	5.70401	0.000168419	0.000124122	0.000102138	0.000209181	0.000570653	0.000147428	2.0956e-05	0.000216958	0.000194982	5.80496e-05	0.000291303	9.37231e-05	9.8661e-05	2.75024e-05	3.88987	0.0960469	0.261265	0.128396	0.556087	0.484021	0.82452	0.0520455
363	L1 Carbohydrates - L2 OTHER Carbohydrates - L3 Lacto-N-Biose_I_and_Galacto-N-Biose_Metabolic_Pathway	level3	72	56	46	55	52	41	82	72	476	59.5	5.05682	0.000638219	0.00046339	0.000361412	0.000500216	0.00051162	0.000318133	0.000572798	0.000600807	0.000495824	3.96827e-05	0.000562716	3.37498e-05	0.000428933	5.68039e-05	4.09958	0.0893117	0.25134	0.123519	1.4045	0.280779	0.938819	0.599497
364	L1 Carbohydrates - L2 OTHER Carbohydrates - L3 Sugar_utilization_in_Thermotogales	level3	84625	90738	92015	80670	72998	94051	104754	86636	706487	88310.9	3359.94	0.750129	0.75084	0.722941	0.733681	0.718216	0.729775	0.731743	0.722938	0.732533	0.00431641	0.731241	0.00707866	0.733825	0.00597716	0.0777895	0.789679	0.883454	0.434165	0.289228	0.610068	0.881135	0.193085
365	L1 Carbohydrates - L2 OTHER Carbohydrates - L3 Uncharacterized_sugar_kinase_cluster_(ygc)	level3	44	60	60	90	56	76	66	45	497	62.125	5.43283	0.000390023	0.000496489	0.000471407	0.000818536	0.000550975	0.000589711	0.000461033	0.000375504	0.00051921	4.98394e-05	0.00053376	0.000102915	0.00050466	2.93108e-05	0.0739514	0.794783	0.886694	0.435758	2.62014	0.156642	0.904275	0.3155
366	L1 Carbohydrates - L2 OTHER Carbohydrates - L3 Unknown_carbohydrate_utilization_(_cluster_Ydj_)	level3	6575	6985	7435	6309	6110	7342	8476	6645	55877	6984.62	269.236	0.0582818	0.0577996	0.0584151	0.0573794	0.0601154	0.0569692	0.0592078	0.0554495	0.0579522	0.00050285	0.0578065	0.000970166	0.0580979	0.000473949	0.0728478	0.796278	0.8877	0.436252	1.31393	0.295334	0.991284	0.996813
367	L1 Carbohydrates - L2 OTHER Carbohydrates - L3 Unknown_carbohydrate_utilization_(_cluster_Yeg_)	level3	7236	7719	8585	6990	6669	8215	9790	7782	62986	7873.25	352.69	0.064141	0.0638733	0.0674504	0.0635729	0.0656153	0.0637431	0.0683865	0.0649372	0.065215	0.000642396	0.0645666	0.000447731	0.0658633	0.00120212	1.02185	0.351094	0.55723	0.273846	21.6555	0.00349075	0.955461	0.765925
368	L1 Carbohydrates - L2 OTHER Carbohydrates - L3 Unknown_sugar_utilization_(cluster_yphABCDEFG)	level3	487	757	518	577	581	734	775	627	5056	632	39.2224	0.00431684	0.00626404	0.00406981	0.00524772	0.00571637	0.00569536	0.00541364	0.00523203	0.00524448	0.000258243	0.00512824	0.000292876	0.00536071	0.000465225	0.178828	0.68712	0.820307	0.403133	0.470556	0.518345	0.913916	0.382469
369	L1 Carbohydrates - L2 OTHER Carbohydrates - L3 VC0266	level3	308	455	473	307	382	481	529	408	3343	417.875	28.8162	0.00273016	0.00376504	0.00371626	0.00279212	0.00375844	0.00373225	0.00369525	0.00340457	0.00344926	0.000155732	0.00317132	0.000247914	0.0037272	1.47146e-05	5.00989	0.0665044	0.212001	0.104186	20.9338	0.00378906	0.92858	0.503243
370	L1 Carbohydrates - L2 Polysaccharides - L3 Alpha-Amylase_locus_in_Streptocococcus	level3	1588	1492	1480	1464	1319	1648	1749	1495	12235	1529.38	46.1542	0.0140763	0.012346	0.011628	0.0133148	0.0129774	0.0127874	0.0122174	0.0124751	0.0127278	0.000264187	0.0132109	0.000336104	0.0122447	0.000239066	5.48764	0.057641	0.195718	0.0961838	0.447451	0.528431	0.962692	0.835322
371	L1 Carbohydrates - L2 Polysaccharides - L3 Cellulosome	level3	2416	2855	2638	1906	2013	3203	3293	2408	20732	2591.5	179.616	0.0214158	0.0236246	0.0207262	0.0173348	0.0198056	0.0248532	0.0230027	0.0200937	0.0213571	0.000852062	0.0196625	0.000851406	0.0230517	0.000865258	7.7953	0.0314941	0.1383	0.0679664	0.013735	0.910529	0.866226	0.138407
372	L1 Carbohydrates - L2 Polysaccharides - L3 Glycogen_metabolism	level3	5293	4355	4787	5120	4424	4925	5335	5234	39473	4934.12	135.706	0.0469179	0.0360368	0.0376104	0.0465656	0.0435271	0.0382148	0.0372668	0.0436753	0.0412268	0.0015638	0.0451715	0.000909957	0.0372822	0.000459042	59.9192	0.000244163	0.0243477	0.0133698	9.46171	0.0217745	0.909316	0.349272
373	L1 Carbohydrates - L2 Polysaccharides - L3 Unknown_carbohydrate_utilization_containing_Fructose-bisphosphate_aldolase	level3	3	1	3	8	6	9	4	10	44	5.5	1.14953	2.65924e-05	8.27482e-06	2.35703e-05	7.27587e-05	5.90331e-05	6.98342e-05	2.79414e-05	8.34454e-05	4.64313e-05	9.89559e-06	6.04574e-05	1.23445e-05	3.24052e-05	1.31694e-05	2.41524	0.171154	0.364816	0.179285	0.00865197	0.928919	0.98043	0.965001
374	L1 Carbohydrates - L2 Polysaccharides - L3 Xyloglucan_Utilization	level3	13	20	19	13	17	30	37	19	168	21	2.95804	0.000115234	0.000165496	0.000149279	0.000118233	0.00016726	0.000232781	0.000258458	0.000158546	0.000170661	1.79434e-05	0.000139818	1.34602e-05	0.000201503	2.62138e-05	4.38196	0.0812254	0.237693	0.116812	9.93614	0.0197604	0.935453	0.566971
375	L1 Carbohydrates - L2 Sugar alcohols - L3 Erythritol_utilization	level3	1734	2206	2161	2173	1876	2350	1995	2404	16899	2112.38	81.1891	0.0153704	0.0182542	0.0169785	0.0197631	0.0184577	0.0182345	0.0139358	0.0200603	0.0176318	0.00074491	0.0184129	0.0010722	0.0168507	0.00101645	1.11794	0.331062	0.536818	0.263814	0.00971514	0.924694	0.775535	0.0155766
376	L1 Carbohydrates - L2 Sugar alcohols - L3 Ethanolamine_utilization	level3	5481	6300	7174	5580	5335	6929	7988	6123	50910	6363.75	330.802	0.0485844	0.0521314	0.0563645	0.0507492	0.0524902	0.0537645	0.0557989	0.0510936	0.0526221	0.00092397	0.0507294	0.000808014	0.0545148	0.000971004	8.98001	0.0241117	0.120617	0.0592762	0.581967	0.474457	0.90916	0.348183
377	L1 Carbohydrates - L2 Sugar alcohols - L3 Glycerol_and_Glycerol-3-phosphate_Uptake_and_Utilization	level3	17684	21561	22711	18790	17574	23527	24479	22023	168349	21043.6	948.496	0.156754	0.178413	0.178435	0.170892	0.172908	0.182554	0.170994	0.183772	0.17434	0.00305956	0.171081	0.00555056	0.177599	0.00240727	1.16063	0.322732	0.529147	0.260044	1.14006	0.326705	0.943581	0.646623
378	L1 Carbohydrates - L2 Sugar alcohols - L3 Glycerol_fermenation_to_1,3-propanediol	level3	146	131	132	132	95	104	149	115	1004	125.5	6.80074	0.00129417	0.001084	0.00103709	0.00120052	0.00093469	0.000806972	0.00104082	0.000959622	0.00104474	5.41138e-05	0.00109725	8.88854e-05	0.000992221	6.26603e-05	0.932697	0.37146	0.577421	0.283768	1.82325	0.225632	0.891472	0.241509
379	L1 Carbohydrates - L2 Sugar alcohols - L3 Inositol_catabolism	level3	31079	30734	32026	27412	25814	31681	35136	30277	244159	30519.9	1010.19	0.275489	0.254318	0.251621	0.249308	0.25398	0.245824	0.245437	0.252648	0.253578	0.00335444	0.257856	0.00595917	0.2493	0.00219042	1.81606	0.22644	0.42961	0.211128	0.380787	0.559855	0.842123	0.0791949
380	L1 Carbohydrates - L2 Sugar alcohols - L3 Mannitol_Utilization	level3	3215	3317	3287	2983	2946	3644	3488	3540	26420	3302.5	89.1145	0.0284982	0.0274476	0.0258252	0.0271299	0.0289852	0.0282751	0.0243649	0.0295397	0.0275082	0.000608518	0.0285383	0.000515402	0.0264782	0.000868951	4.1578	0.0875574	0.248917	0.122328	1.88493	0.218876	0.965959	0.864552
381	L1 Carbohydrates - L2 Sugar alcohols - L3 Propanediol_utilization	level3	1029	990	1141	908	959	1012	1256	1088	8383	1047.88	39.2007	0.00912121	0.00819207	0.00896458	0.00825812	0.00943545	0.00785246	0.00877359	0.00907886	0.00870954	0.000194023	0.00897341	0.000251345	0.00844568	0.000257069	2.15461	0.192519	0.390936	0.192122	0.316837	0.593907	0.904953	0.319888
382	L1 Cell Division and Cell Cycle - L2 OTHER Cell Division and Cell Cycle - L3 Bacterial_Cytoskeleton	level3	22929	23238	25136	20866	19844	24889	28903	22646	188451	23556.4	992.841	0.203246	0.19229	0.197488	0.189773	0.195242	0.193122	0.201897	0.188971	0.195254	0.00187012	0.194308	0.00328909	0.1962	0.00221504	0.227556	0.65022	0.794731	0.390563	0.426494	0.537919	0.897148	0.27229
383	L1 Cell Division and Cell Cycle - L2 OTHER Cell Division and Cell Cycle - L3 Control_of_cell_elongation_-_division_cycle_in_Bacilli	level3	19	27	41	14	16	27	35	17	196	24.5	3.44342	0.000168419	0.00022342	0.000322128	0.000127328	0.000157422	0.000209502	0.000244487	0.000141857	0.00019932	2.27571e-05	0.000148756	8.98369e-06	0.000249884	2.51318e-05	14.3572	0.00908304	0.0737191	0.0362286	1.03628	0.347966	0.907815	0.338932
384	L1 Cell Division and Cell Cycle - L2 OTHER Cell Division and Cell Cycle - L3 Cyanobacterial_Circadian_Clock	level3	8609	8759	9886	8272	7440	9529	11123	9073	72691	9086.38	393.976	0.0763115	0.0724791	0.0776721	0.0752325	0.073201	0.0739389	0.077698	0.07571	0.0752804	0.000691604	0.0751138	0.000674705	0.075447	0.00132605	0.0501717	0.830197	0.906695	0.445587	4.97783	0.0671638	0.928881	0.50595
385	L1 Cell Division and Cell Cycle - L2 OTHER Cell Division and Cell Cycle - L3 Heterocyst_formation_in_cyanobacteria	level3	25	28	34	22	7	27	36	15	194	24.25	3.38985	0.000221604	0.000231695	0.00026713	0.000200087	6.88719e-05	0.000209502	0.000251472	0.000125168	0.000196941	2.36934e-05	0.000153933	3.50859e-05	0.00023995	1.24724e-05	5.33614	0.0602682	0.200748	0.0986556	6.77737	0.0404805	0.977837	0.951422
386	L1 Cell Division and Cell Cycle - L2 OTHER Cell Division and Cell Cycle - L3 Intracellular_septation_in_Enterobacteria	level3	178	192	237	127	162	214	258	210	1578	197.25	14.814	0.00157782	0.00158877	0.00186206	0.00115504	0.00159389	0.0016605	0.00180222	0.00175235	0.00162408	7.6816e-05	0.00151978	0.000127797	0.00172839	6.28632e-05	2.14542	0.19334	0.391722	0.192508	0.238426	0.642676	0.921531	0.442407
387	L1 Cell Division and Cell Cycle - L2 OTHER Cell Division and Cell Cycle - L3 Macromolecular_synthesis_operon	level3	35515	35482	37836	31441	29403	38443	43875	34306	286301	35787.6	1573.62	0.31481	0.293607	0.297269	0.285951	0.289292	0.298293	0.306482	0.286268	0.296496	0.00357327	0.29408	0.00695092	0.298913	0.00271616	0.419328	0.541242	0.716299	0.352019	0.457878	0.523832	0.814074	0.0404116
388	L1 Cell Division and Cell Cycle - L2 OTHER Cell Division and Cell Cycle - L3 MukBEF_Chromosome_Condensation	level3	82	64	93	54	42	105	108	60	608	76	8.69113	0.00072686	0.000529588	0.00073068	0.000491121	0.000413232	0.000814732	0.000754417	0.000500673	0.000620163	5.36912e-05	0.000532971	6.7531e-05	0.000707354	6.18396e-05	3.62683	0.105521	0.275915	0.135596	0.00250969	0.961671	0.988837	0.993077
389	L1 Cell Division and Cell Cycle - L2 OTHER Cell Division and Cell Cycle - L3 Two_cell_division_clusters_relating_to_chromosome_partitioning	level3	15073	15402	16429	14173	13065	16476	18615	15039	124272	15534	591.671	0.133609	0.127449	0.129079	0.128901	0.128545	0.127843	0.130032	0.125494	0.128869	0.000828481	0.129137	0.00167538	0.128601	0.000590125	0.091193	0.77286	0.873236	0.429144	0.953268	0.366595	0.939528	0.60644
390	L1 Cell Division and Cell Cycle - L2 OTHER Cell Division and Cell Cycle - L3 YgjD_and_YeaZ	level3	1526	1565	1558	1520	1363	1622	1849	1541	12544	1568	47.9598	0.0135267	0.0129501	0.0122409	0.0138242	0.0134103	0.0125857	0.0129159	0.0128589	0.0130391	0.000183723	0.013405	0.000201807	0.0126731	0.00016587	7.85013	0.0310898	0.137705	0.0676738	0.00448248	0.948796	0.930173	0.517653
391	L1 Cell Wall and Capsule - L2 Capsular and extracellular polysacchrides - L3 Alginate_metabolism	level3	8681	10147	10795	9083	8225	11088	11783	10259	80061	10007.6	439.447	0.0769497	0.0839646	0.0848139	0.0826085	0.0809245	0.0860357	0.0823083	0.0856067	0.0829015	0.00104965	0.0815223	0.00180573	0.0842806	0.000782863	1.96415	0.21062	0.411218	0.202089	1.684	0.242048	0.983064	0.976452
392	L1 Cell Wall and Capsule - L2 Capsular and extracellular polysacchrides - L3 Capsular_heptose_biosynthesis	level3	7737	7536	7828	7860	6798	8120	9148	8061	63088	7886	231.86	0.0685819	0.062359	0.0615029	0.0714855	0.0668845	0.0630059	0.0639019	0.0672654	0.0656234	0.00123094	0.0685543	0.00104252	0.0626924	0.000507233	25.5641	0.00231962	0.042196	0.0207368	0.930402	0.372009	0.92266	0.451821
393	L1 Cell Wall and Capsule - L2 Capsular and extracellular polysacchrides - L3 Capsular_Polysaccharide_(CPS)_of_Campylobacter	level3	44	104	143	49	69	145	156	61	771	96.375	16.4425	0.000390023	0.000860581	0.00112352	0.000445647	0.00067888	0.00112511	0.00108971	0.000509017	0.000777811	0.000110761	0.000505892	6.25766e-05	0.00104973	6.35757e-05	37.1665	0.000886976	0.0317008	0.015583	0.0372855	0.853256	0.975179	0.935261
394	L1 Cell Wall and Capsule - L2 Capsular and extracellular polysacchrides - L3 Capsular_Polysaccharides_Biosynthesis_and_Assembly	level3	2399	2755	2887	2395	2408	3118	3317	2700	21979	2747.38	122.791	0.0212651	0.0227971	0.0226825	0.0217821	0.0236919	0.0241937	0.0231704	0.0225303	0.0227641	0.00033656	0.0223174	0.000526666	0.0232109	0.000343736	2.01868	0.205196	0.404228	0.198654	0.757605	0.417538	0.928614	0.503549
395	L1 Cell Wall and Capsule - L2 Capsular and extracellular polysacchrides - L3 Capsular_surface_virulence_antigen_loci	level3	5	7	2	3	8	1	3	1	30	3.75	0.940175	4.43207e-05	5.79237e-05	1.57136e-05	2.72845e-05	7.87108e-05	7.75935e-06	2.0956e-05	8.34454e-06	3.26267e-05	9.02302e-06	3.96651e-05	1.49457e-05	2.55882e-05	1.11146e-05	0.571219	0.478386	0.672075	0.330285	0.437297	0.532986	0.915138	0.39167
396	L1 Cell Wall and Capsule - L2 Capsular and extracellular polysacchrides - L3 CMP-N-acetylneuraminate_Biosynthesis	level3	631	681	763	496	597	819	876	626	5489	686.125	44.3985	0.00559328	0.00563515	0.00599472	0.00451104	0.00587379	0.00635491	0.00611916	0.00522368	0.00566322	0.000205589	0.00530045	0.000294891	0.00602599	0.000150167	4.80687	0.0708344	0.220261	0.108245	1.35619	0.288403	0.961305	0.822434
397	L1 Cell Wall and Capsule - L2 Capsular and extracellular polysacchrides - L3 Colanic_acid_biosynthesis	level3	1240	1658	1647	1515	1333	1738	1837	1686	12654	1581.75	72.4115	0.0109915	0.0137196	0.0129401	0.0137787	0.0131152	0.0134858	0.0128321	0.0140689	0.0131165	0.000339988	0.0129886	0.000694954	0.0132444	0.000213446	0.123825	0.736952	0.851419	0.418422	1.25811	0.304882	0.897107	0.272057
398	L1 Cell Wall and Capsule - L2 Capsular and extracellular polysacchrides - L3 dTDP-rhamnose_synthesis	level3	9378	9356	9957	8395	8146	10190	11474	9194	76090	9511.25	372.353	0.083128	0.0774192	0.0782299	0.0763512	0.0801472	0.0790678	0.0801498	0.0767197	0.0789016	0.000789593	0.0790865	0.00159537	0.0787167	0.000584354	0.0473859	0.83489	0.909925	0.447174	4.61976	0.0751724	0.958643	0.797078
399	L1 Cell Wall and Capsule - L2 Capsular and extracellular polysacchrides - L3 Exopolysaccharide_Biosynthesis	level3	10575	10656	11632	9713	9055	11386	13141	10531	86689	10836.1	440.693	0.0937384	0.0881765	0.09139	0.0883382	0.0890908	0.088348	0.0917944	0.0878764	0.0898441	0.000768646	0.0897609	0.00134923	0.0899272	0.000965465	0.0100466	0.923425	0.962077	0.472804	0.000100701	0.992319	0.839694	0.0747787
400	L1 Cell Wall and Capsule - L2 Capsular and extracellular polysacchrides - L3 Extracellular_Polysaccharide_Biosynthesis_of_Streptococci	level3	363	350	382	450	336	304	439	366	2990	373.75	17.5099	0.00321769	0.00289619	0.00300129	0.00409268	0.00330585	0.00235884	0.00306657	0.0030541	0.00312415	0.000171172	0.00341758	0.000230997	0.00283072	0.00016116	4.34128	0.0823268	0.239364	0.117633	0.118775	0.742126	0.964935	0.855571
401	L1 Cell Wall and Capsule - L2 Capsular and extracellular polysacchrides - L3 Legionaminic_Acid_Biosynthesis	level3	1073	1129	1179	893	837	1232	1362	1047	8752	1094	61.0061	0.00951123	0.00934227	0.00926314	0.00812169	0.00823511	0.00955952	0.00951404	0.00873674	0.00903547	0.00020877	0.00865119	0.00031629	0.00941974	7.00927e-05	5.62794	0.0553446	0.190593	0.0936651	3.61549	0.105957	0.90858	0.344174
402	L1 Cell Wall and Capsule - L2 Capsular and extracellular polysacchrides - L3 O-Methyl_Phosphoramidate_Capsule_Modification_in_Campylobacter	level3	141	146	146	193	135	148	165	155	1229	153.625	6.45849	0.00124985	0.00120812	0.00114709	0.0017553	0.00132824	0.00114838	0.00115258	0.0012934	0.00128537	7.14005e-05	0.0014067	0.000117303	0.00116404	1.47396e-05	4.21266	0.0859469	0.246238	0.121011	1.29028	0.299322	0.804846	0.0322494
403	L1 Cell Wall and Capsule - L2 Capsular and extracellular polysacchrides - L3 Phosphorylcholine_incorporation_in_LPS	level3	67	42	41	140	61	63	38	83	535	66.875	11.7859	0.000593898	0.000347542	0.000322128	0.00127328	0.00060017	0.000488839	0.000265443	0.000692597	0.000572987	0.000113492	0.000789986	0.00016267	0.000355988	4.74918e-05	6.559	0.0428478	0.163944	0.080569	0.775651	0.412359	0.821008	0.0478156
404	L1 Cell Wall and Capsule - L2 Capsular and extracellular polysacchrides - L3 Polysaccharide_deacetylases	level3	151	95	78	157	127	113	129	142	992	124	9.68615	0.00133849	0.000786108	0.000612829	0.00142789	0.00124953	0.000876807	0.00090111	0.00118492	0.00104721	0.000103242	0.00130021	5.29356e-05	0.000794213	6.5329e-05	36.2135	0.000949679	0.0317008	0.015583	0.0613084	0.812695	0.945572	0.666587
405	L1 Cell Wall and Capsule - L2 Capsular and extracellular polysacchrides - L3 Pseudaminic_Acid_Biosynthesis	level3	669	822	847	682	656	898	830	771	6175	771.875	32.6045	0.00593012	0.0068019	0.00665469	0.00620268	0.00645428	0.0069679	0.00579784	0.00643364	0.00640538	0.000144857	0.00625518	0.000122445	0.00655558	0.000260557	1.08877	0.336949	0.542214	0.266466	0.42825	0.537111	0.883174	0.201901
406	L1 Cell Wall and Capsule - L2 Capsular and extracellular polysacchrides - L3 Rhamnose_containing_glycans	level3	15795	16268	17288	14451	13714	17730	20102	16283	131631	16453.9	702.665	0.140009	0.134615	0.135828	0.13143	0.13493	0.137573	0.140419	0.135874	0.136335	0.00104524	0.135561	0.00176427	0.137109	0.00125952	0.510034	0.501949	0.689761	0.338977	0.14446	0.716977	0.967503	0.877725
407	L1 Cell Wall and Capsule - L2 Capsular and extracellular polysacchrides - L3 Serotype_determining_Capsular_polysaccharide_biosynthesis_in_Staphylococcus	level3	285	236	256	210	231	283	314	259	2074	259.25	11.9519	0.00252628	0.00195286	0.00201134	0.00190992	0.00227277	0.0021959	0.0021934	0.00216124	0.00215296	7.02599e-05	0.00221755	0.000127859	0.00208837	6.25107e-05	0.823858	0.399041	0.604323	0.296989	1.03858	0.347472	0.979727	0.961539
408	L1 Cell Wall and Capsule - L2 Capsular and extracellular polysacchrides - L3 Sialic_Acid_Metabolism	level3	21898	23887	24893	22015	20119	25944	28346	23726	190828	23853.5	914.186	0.194107	0.197661	0.195579	0.200223	0.197948	0.201309	0.198007	0.197983	0.197852	0.000811169	0.197565	0.00126959	0.198139	0.00118489	0.109066	0.752436	0.859182	0.422237	0.000226702	0.988475	0.944527	0.656095
409	L1 Cell Wall and Capsule - L2 Capsular and extracellular polysacchrides - L3 Streptococcal_Hyaluronic_Acid_Capsule	level3	184	128	140	108	138	153	175	151	1177	147.125	8.67763	0.001631	0.00105918	0.00109995	0.000982243	0.00135776	0.00118718	0.00122244	0.00126003	0.00122497	7.16133e-05	0.00130776	0.000133924	0.00114219	3.77922e-05	1.41576	0.279046	0.486175	0.238926	2.38461	0.173485	0.93543	0.566745
410	L1 Cell Wall and Capsule - L2 Capsular and extracellular polysacchrides - L3 Vibrio_Polysaccharide_(VPS)_Biosynthesis	level3	1095	1322	1369	1010	1093	1410	1577	1206	10082	1260.25	68.0393	0.00970624	0.0109393	0.0107559	0.00918579	0.0107539	0.0109407	0.0110159	0.0100635	0.0104202	0.000242015	0.00992735	0.000329198	0.010913	5.53144e-05	8.71756	0.0255283	0.123633	0.0607582	5.14663	0.0637886	0.917081	0.406632
411	L1 Cell Wall and Capsule - L2 Capsular and extracellular polysacchrides - L3 Xanthan_Exopolysaccharide_Biosynthesis_and_Export	level3	165	198	224	134	170	217	228	210	1546	193.25	11.8544	0.00146258	0.00163841	0.00175992	0.00121871	0.0016726	0.00168378	0.00159266	0.00175235	0.00159763	6.36433e-05	0.00152656	0.000119435	0.00166869	3.5646e-05	1.30031	0.297621	0.506115	0.248725	4.82571	0.0704168	0.959207	0.80251
412	L1 Cell Wall and Capsule - L2 Capsular and extracellular polysacchrides - L3 YjbEFGH_Locus_Involved_in_Exopolysaccharide_Production	level3	24	23	15	21	30	26	30	25	194	24.25	1.72947	0.00021274	0.000190321	0.000117852	0.000190992	0.000295165	0.000201743	0.00020956	0.000208614	0.000203373	1.70187e-05	0.000226878	2.32459e-05	0.000179869	2.10465e-05	2.24727	0.184509	0.381912	0.187687	0.00241306	0.962416	0.988524	0.992464
413	L1 Cell Wall and Capsule - L2 Cell wall of Mycobacteria - L3 mycolic_acid_synthesis	level3	24943	25353	25585	24770	22202	26674	28432	26972	204931	25616.4	651.675	0.221098	0.209791	0.201016	0.225279	0.218442	0.206973	0.198607	0.225069	0.213285	0.00375211	0.222472	0.00165207	0.204097	0.00258729	35.8314	0.000976483	0.0317008	0.015583	2.51554	0.163824	0.921294	0.440447
414	L1 Cell Wall and Capsule - L2 Gram-Negative cell wall components - L3 Core_Oligosaccharide_Glycosylation_in_Pseudomonas	level3	39	90	82	30	44	85	107	70	547	68.375	9.77778	0.000345702	0.000744734	0.000644256	0.000272845	0.000432909	0.000659545	0.000747432	0.000584118	0.000553943	6.42383e-05	0.000408894	6.69469e-05	0.000698992	2.73722e-05	16.0877	0.00703081	0.0656279	0.0322522	2.09818	0.197642	0.954871	0.760075
415	L1 Cell Wall and Capsule - L2 Gram-Negative cell wall components - L3 Inner_membrane_protein_YhjD_and_conserved_cluster_involved_in_LPS_biosynthesis	level3	155	176	157	107	107	152	152	151	1157	144.625	8.68689	0.00137394	0.00145637	0.00123351	0.000973148	0.00105276	0.00117942	0.00106177	0.00126003	0.00119887	5.87625e-05	0.00116497	9.22374e-05	0.00123277	8.27057e-05	0.299513	0.603932	0.762017	0.374486	0.42838	0.537051	0.916683	0.403531
416	L1 Cell Wall and Capsule - L2 Gram-Negative cell wall components - L3 KDO2-Lipid_A_biosynthesis	level3	24887	32412	34598	27053	25160	34333	38011	29908	246362	30795.2	1706.67	0.220602	0.268203	0.271829	0.246043	0.247545	0.266402	0.26552	0.249569	0.254464	0.00604216	0.24094	0.00681757	0.267988	0.00139659	15.1072	0.00810673	0.0695321	0.0341709	0.795024	0.406919	0.815716	0.0420577
417	L1 Cell Wall and Capsule - L2 Gram-Negative cell wall components - L3 Lipid_A_modifications	level3	638	1022	1044	726	766	1145	1130	864	7335	916.875	68.7177	0.00565533	0.00845686	0.00820248	0.00660286	0.00753656	0.00888446	0.00789344	0.00720968	0.00755521	0.000372	0.00675111	0.000413313	0.00835931	0.000209549	12.044	0.0132965	0.0899935	0.0442265	1.56228	0.257874	0.960659	0.816356
418	L1 Cell Wall and Capsule - L2 Gram-Negative cell wall components - L3 Lipid_A-Ara4N_pathway_(_Polymyxin_resistance_)	level3	25611	27536	29946	24218	23185	29207	33486	26627	219816	27477	1183.57	0.22702	0.227855	0.235279	0.220259	0.228114	0.226627	0.233911	0.22219	0.227657	0.00181041	0.224396	0.00188606	0.230918	0.00215576	5.18558	0.0630427	0.2055	0.100991	0.708554	0.432188	0.83235	0.0627989
419	L1 Cell Wall and Capsule - L2 Gram-Negative cell wall components - L3 Lipopolysaccharide_assembly	level3	10694	13298	14963	10583	10350	14862	16602	12310	103662	12957.8	834.817	0.0947932	0.110039	0.117561	0.0962507	0.101832	0.115319	0.115971	0.102721	0.106811	0.00321752	0.0988993	0.00198082	0.114722	0.00163072	38.0335	0.000834645	0.0315173	0.015501	1.05958	0.343006	0.886987	0.219338
420	L1 Cell Wall and Capsule - L2 Gram-Negative cell wall components - L3 Lipopolysaccharide-related_cluster_in_Alphaproteobacteria	level3	9889	12762	13638	11608	10756	13545	14421	12575	99194	12399.2	546.497	0.0876576	0.105603	0.107151	0.105573	0.105827	0.1051	0.100736	0.104933	0.102822	0.00226395	0.100997	0.0044506	0.104648	0.00137499	0.614008	0.463083	0.658587	0.323656	0.452485	0.526201	0.793625	0.0244534
421	L1 Cell Wall and Capsule - L2 Gram-Negative cell wall components - L3 Lipoprotein_sorting_system	level3	2663	3589	3814	2967	2790	3946	4045	3382	27196	3399.5	190.129	0.0236052	0.0296983	0.0299658	0.0269844	0.0274504	0.0306184	0.0282557	0.0282212	0.0280999	0.000782469	0.0265653	0.00101912	0.0296345	0.000498572	7.31853	0.0353271	0.147274	0.0723765	0.49456	0.508256	0.881082	0.192861
422	L1 Cell Wall and Capsule - L2 Gram-Negative cell wall components - L3 LOS_core_oligosaccharide_biosynthesis	level3	9519	9320	10446	8740	8402	10418	11396	9631	77872	9734	346.604	0.0843778	0.0771213	0.0820719	0.0794889	0.082666	0.0808369	0.079605	0.0803663	0.0808168	0.00078794	0.0817248	0.0011094	0.0799088	0.00105684	1.40471	0.280747	0.487997	0.239822	0.121256	0.739568	0.943481	0.64562
423	L1 Cell Wall and Capsule - L2 Gram-Negative cell wall components - L3 Major_Outer_Membrane_Proteins	level3	1857	2642	2634	2188	1914	2941	3109	2261	19546	2443.25	163.064	0.0164607	0.0218621	0.0206948	0.0198995	0.0188316	0.0228203	0.0217174	0.018867	0.0201442	0.00073037	0.0185147	0.00072807	0.0217736	0.000434968	14.7655	0.00853314	0.0710434	0.0349136	0.227768	0.650071	0.932745	0.541388
424	L1 Cell Wall and Capsule - L2 Gram-Negative cell wall components - L3 Outer_membrane	level3	6824	8876	9011	8545	7476	10128	9796	9309	69965	8745.62	395.599	0.060489	0.0734473	0.0707974	0.0777154	0.0735552	0.0785867	0.0684284	0.0776793	0.0725873	0.00214128	0.0723597	0.0040756	0.072815	0.00217993	0.00970072	0.924749	0.962506	0.473015	0.375528	0.562498	0.886255	0.215892
425	L1 Cell Wall and Capsule - L2 Gram-Negative cell wall components - L3 Perosamine_Synthesis_Vibrio	level3	8972	10529	10664	9006	8596	11570	12585	10159	82081	10260.1	488.581	0.0795292	0.0871256	0.0837847	0.0819081	0.0845747	0.0897757	0.0879106	0.0847722	0.0849226	0.00117221	0.0826961	0.0012413	0.0871491	0.00125162	6.38152	0.0449115	0.167786	0.0824571	0.0809672	0.785557	0.900475	0.291815
426	L1 Cell Wall and Capsule - L2 Gram-Negative cell wall components - L3 Vibrio_Core_Oligosaccharide_Biosynthesis	level3	6857	8449	8941	7217	6743	8838	10067	8208	65320	8165	409.417	0.0607815	0.0699139	0.0702475	0.0656375	0.0663433	0.0685771	0.0703215	0.068492	0.0675393	0.00114497	0.0653136	0.00162808	0.069765	0.000405751	7.03846	0.037876	0.152658	0.0750222	1.74926	0.234144	0.878271	0.181283
427	L1 Cell Wall and Capsule - L2 Gram-Positive cell wall components - L3 Anthrose_Biosynthesis	level3	42	31	40	27	27	29	30	16	242	30.25	2.8645	0.000372294	0.000256519	0.000314271	0.000245561	0.000265649	0.000225021	0.00020956	0.000133513	0.000252799	2.5057e-05	0.000254254	4.89195e-05	0.000251343	2.31397e-05	0.00289382	0.958846	0.978734	0.48099	0.794353	0.407105	0.973734	0.925589
428	L1 Cell Wall and Capsule - L2 Gram-Positive cell wall components - L3 Polyglycerolphosphate_lipoteichoic_acid_biosynthesis	level3	7	3	5	0	0	0	0	4	19	2.375	0.980843	6.2049e-05	2.48245e-05	3.92839e-05	0	0	0	0	3.33782e-05	1.99419e-05	8.39027e-06	2.38568e-05	1.49655e-05	1.60271e-05	9.71257e-06	0.192599	0.676124	0.814069	0.400067	0.951292	0.367058	0.890513	0.236613
429	L1 Cell Wall and Capsule - L2 Gram-Positive cell wall components - L3 Sortase	level3	21	38	31	27	21	51	47	31	267	33.375	3.95482	0.000186147	0.000314443	0.00024356	0.000245561	0.000206616	0.000395727	0.000328311	0.000258681	0.000272381	2.44988e-05	0.000224251	1.68385e-05	0.00032051	3.11937e-05	7.37386	0.0348512	0.146261	0.0718788	0.437988	0.532673	0.99706	0.999923
430	L1 Cell Wall and Capsule - L2 Gram-Positive cell wall components - L3 Teichoic_and_lipoteichoic_acids_biosynthesis	level3	7550	7779	7965	7512	6661	7901	9133	8079	62580	7822.5	243.901	0.0669243	0.0643698	0.0625792	0.0683205	0.0655366	0.0613066	0.0637972	0.0674156	0.0650312	0.000867967	0.0670492	0.000581233	0.0630132	0.000680421	20.3413	0.00405992	0.0523971	0.0257501	0.300366	0.603429	0.921001	0.438035
431	L1 Cell Wall and Capsule - L2 Gram-Positive cell wall components - L3 Teichuronic_acid_biosynthesis	level3	261	247	256	238	197	267	296	236	1998	249.75	10.1061	0.00231354	0.00204388	0.00201134	0.00216457	0.00193825	0.00207175	0.00206766	0.00196931	0.00207254	4.22225e-05	0.00209642	8.80154e-05	0.00204866	1.38746e-05	0.287359	0.611198	0.7674	0.377132	11.2321	0.015392	0.94945	0.705689
432	L1 Cell Wall and Capsule - L2 OTHER Cell Wall and Capsule - L3 Murein_Hydrolases	level3	18528	23234	24438	21397	19787	25700	26530	24255	183869	22983.6	1003.01	0.164235	0.192257	0.192004	0.194602	0.194681	0.199415	0.185321	0.202397	0.190614	0.00417742	0.188979	0.0084481	0.192249	0.00287823	0.134285	0.726605	0.846284	0.415899	0.641812	0.453603	0.874207	0.165637
433	L1 Cell Wall and Capsule - L2 OTHER Cell Wall and Capsule - L3 Peptidoglycan_Biosynthesis	level3	48219	52267	57068	47902	45328	56446	63261	52806	423297	52912.1	2078.51	0.42742	0.4325	0.448371	0.435661	0.445975	0.437984	0.4419	0.440642	0.438807	0.00244871	0.437425	0.00394396	0.440189	0.00333977	0.286039	0.612	0.767808	0.377332	0.121872	0.738938	0.943803	0.648843
434	L1 Cell Wall and Capsule - L2 OTHER Cell Wall and Capsule - L3 Peptidoglycan_biosynthesis--gjo	level3	18098	19258	20313	17132	16086	20066	22593	18419	151965	18995.6	719.23	0.160423	0.159356	0.159595	0.155813	0.158268	0.155699	0.15782	0.153698	0.157584	0.000818966	0.157051	0.0014614	0.158118	0.000896951	0.387249	0.556643	0.729028	0.358274	1.36415	0.287126	0.96024	0.812382
435	L1 Cell Wall and Capsule - L2 OTHER Cell Wall and Capsule - L3 Peptidoglycan_Crosslinking_of_Peptide_Stems	level3	89	75	86	88	56	70	90	83	637	79.625	4.20432	0.000788909	0.000620611	0.000675683	0.000800346	0.000550975	0.000543155	0.000628681	0.000692597	0.00066262	3.42365e-05	0.000708207	5.77119e-05	0.000617032	2.74565e-05	2.03519	0.203593	0.402959	0.198031	1.68987	0.241321	0.9277	0.495381
436	L1 Cell Wall and Capsule - L2 OTHER Cell Wall and Capsule - L3 Recycling_of_Peptidoglycan_Amino_Acids	level3	6549	8179	8956	6942	6544	8999	9720	7911	63800	7975	427.827	0.0580513	0.0676797	0.0703653	0.0631364	0.0643854	0.0698264	0.0678976	0.0660137	0.0659195	0.00142714	0.0628967	0.00171918	0.0689422	0.000676518	10.7078	0.0169856	0.102249	0.0502493	0.908947	0.377207	0.925362	0.474856
437	L1 Cell Wall and Capsule - L2 OTHER Cell Wall and Capsule - L3 Recycling_of_Peptidoglycan_Amino_Sugars	level3	6418	7774	7927	6820	6258	7970	8895	7703	59765	7470.62	317.195	0.0568901	0.0643284	0.0622807	0.0620268	0.0615715	0.061842	0.0621346	0.064278	0.061919	0.000812576	0.0611916	0.00155109	0.0626464	0.000568031	0.775704	0.412344	0.614634	0.302056	1.13908	0.326896	0.935528	0.567681
438	L1 Cell Wall and Capsule - L2 OTHER Cell Wall and Capsule - L3 tRNA-dependent_amino_acid_transfers	level3	214	168	197	137	168	185	231	249	1549	193.625	13.0136	0.00189693	0.00139017	0.00154779	0.00124599	0.00165293	0.00143548	0.00161361	0.00207779	0.00160759	9.6188e-05	0.00171841	0.000179928	0.00149676	5.11333e-05	1.4041	0.280841	0.487997	0.239822	3.5647	0.107945	0.95054	0.716677
439	L1 Cell Wall and Capsule - L2 OTHER Cell Wall and Capsule - L3 UDP-N-acetylmuramate_from_Fructose-6-phosphate_Biosynthesis	level3	8755	9357	10041	8457	7962	9921	11296	9202	74991	9373.88	370.469	0.0776056	0.0774275	0.0788899	0.0769151	0.0783369	0.0769805	0.0789065	0.0767865	0.0777311	0.000308244	0.077411	0.000357203	0.0780511	0.000497518	1.09215	0.336258	0.541837	0.266281	1.9256	0.21458	0.863169	0.129105
440	L1 Cell Wall and Capsule - L2 OTHER Cell Wall and Capsule - L3 YjeE	level3	9134	9837	10460	8795	8058	9835	11742	9723	77584	9698	392.346	0.0809651	0.0813994	0.0821819	0.0799891	0.0792814	0.0763132	0.0820219	0.081134	0.0804108	0.000678543	0.0803424	0.000434442	0.0804791	0.00139885	0.0087075	0.928692	0.964666	0.474076	0.519923	0.497995	0.824391	0.0518839
441	L1 Clustering-based subsystems - L2 alpha-proteobacterial cluster of hypotheticals - L3 CBSS-52598.3.peg.2843	level3	7788	10711	11549	10403	9083	11330	12035	10735	83634	10454.2	492.819	0.069034	0.0886316	0.0907379	0.0946136	0.0893662	0.0879134	0.0840686	0.0895787	0.086743	0.0027338	0.0856481	0.00566924	0.0878379	0.00139204	0.140708	0.720481	0.843463	0.414512	0.881369	0.384065	0.852336	0.100595
442	L1 Clustering-based subsystems - L2 Biosynthesis of galactoglycans and related lipopolysacharides - L3 CBSS-258594.1.peg.3339	level3	50591	52121	55181	48107	44279	54606	61518	51391	417794	52224.2	1813.84	0.448446	0.431292	0.433545	0.437526	0.435654	0.423707	0.429724	0.428834	0.433591	0.00260826	0.437615	0.00406475	0.429567	0.00210478	3.09136	0.129212	0.310427	0.152556	0.684571	0.439677	0.972555	0.917271
443	L1 Clustering-based subsystems - L2 Biosynthesis of galactoglycans and related lipopolysacharides - L3 CBSS-376686.6.peg.291	level3	23813	23411	25361	23395	20998	24901	28075	24861	194815	24351.9	716.894	0.211082	0.193722	0.199256	0.212774	0.206596	0.193216	0.196114	0.207454	0.202527	0.00278735	0.209476	0.00146738	0.195577	0.00137959	47.6281	0.000457349	0.0281768	0.0139777	0.161389	0.701799	0.875735	0.171372
444	L1 Clustering-based subsystems - L2 Carbohydrates - L3 Beta-lactamase_cluster_in_Streptococcus	level3	485	278	328	222	347	339	342	382	2723	340.375	26.9768	0.00429911	0.0023004	0.00257702	0.00201905	0.00341408	0.00263042	0.00238899	0.00318762	0.00285209	0.000262538	0.00322997	0.000469492	0.00247421	7.76987e-05	2.52217	0.163355	0.356498	0.175198	2.69551	0.151739	0.87641	0.173959
445	L1 Clustering-based subsystems - L2 Carbohydrates - L3 Cluster_Ytf_and_putative_sugar_transporter	level3	668	886	1024	714	696	997	1037	880	6902	862.75	53.9652	0.00592125	0.00733149	0.00804534	0.00649372	0.00684784	0.00773607	0.0072438	0.0073432	0.00712034	0.000240868	0.0066515	0.000299326	0.00758918	0.000186044	7.07871	0.0374948	0.15186	0.0746304	0.692165	0.437281	0.983271	0.977247
446	L1 Clustering-based subsystems - L2 Carbohydrates - L3 Predicted_mycobacterial_monooxygenase	level3	322	364	358	372	301	345	417	379	2858	357.25	12.5808	0.00285426	0.00301203	0.00281273	0.00338328	0.00296149	0.00267698	0.00291289	0.00316258	0.00297203	7.75693e-05	0.0030904	0.00011668	0.00285366	7.15793e-05	2.99122	0.134445	0.318842	0.156692	1.36486	0.287013	0.969675	0.895449
447	L1 Clustering-based subsystems - L2 Carbohydrates - L3 Putative_sugar_ABC_transporter_(ytf_cluster)	level3	1878	2403	2442	1872	1894	2697	2779	2110	18075	2259.38	131.395	0.0166469	0.0198844	0.0191863	0.0170255	0.0186348	0.020927	0.0194123	0.017607	0.0186655	0.000522947	0.0174785	0.000433037	0.0198525	0.000386565	16.7249	0.00643206	0.0625995	0.0307639	0.0661547	0.805613	0.875855	0.171828
448	L1 Clustering-based subsystems - L2 Carotenoid biosynthesis - L3 CBSS-320388.3.peg.3759	level3	6833	7807	7780	9650	7451	7987	7998	8616	64122	8015.25	294.267	0.0605687	0.0646015	0.0611257	0.0877652	0.0733092	0.0619739	0.0558688	0.0718966	0.0671387	0.00359963	0.0733849	0.00557725	0.0608925	0.00183072	4.52913	0.0774042	0.231342	0.113691	1.42855	0.277096	0.937165	0.583423
449	L1 Clustering-based subsystems - L2 Catabolism of an unknown compound - L3 CBSS-262316.1.peg.2929	level3	6571	4496	4561	5036	4491	4653	5113	4864	39785	4973.12	243.525	0.0582463	0.0372036	0.0358348	0.0458016	0.0441863	0.0361043	0.0357161	0.0405879	0.0417101	0.00273783	0.0472055	0.00383818	0.0362147	0.000339493	8.13629	0.0290892	0.132949	0.0653368	2.20588	0.188027	0.833424	0.0644299
450	L1 Clustering-based subsystems - L2 Cell Division - L3 CBSS-393130.3.peg.794	level3	5435	5460	5727	5014	4775	5841	6706	5408	44366	5545.75	206.225	0.0481767	0.0451805	0.0449958	0.0456015	0.0469805	0.0453224	0.0468437	0.0451273	0.0460285	0.0004111	0.0464715	0.000691036	0.0455856	0.000424674	1.19296	0.316638	0.523702	0.257369	1.72917	0.236537	0.93619	0.574029
451	L1 Clustering-based subsystems - L2 Cell Division - L3 Cell_Division_Cluster	level3	36214	38738	41326	34750	32420	41759	46959	38039	310205	38775.6	1615.1	0.321006	0.32055	0.324689	0.316046	0.318975	0.324023	0.328025	0.317418	0.321342	0.0014195	0.318361	0.00106555	0.324322	0.00153199	10.2013	0.0187426	0.106769	0.0524707	0.134377	0.726516	0.980835	0.966919
452	L1 Clustering-based subsystems - L2 Chemotaxis, response regulators - L3 CBSS-323850.3.peg.3142	level3	1446	1430	1612	1559	1386	1603	1728	1637	12401	1550.12	41.8541	0.0128176	0.011833	0.0126651	0.0141789	0.0136366	0.0124382	0.0120707	0.01366	0.0129125	0.000294472	0.0135733	0.000281273	0.0122518	0.000185698	15.3734	0.00779401	0.0683707	0.0336002	0.0469475	0.835642	0.97448	0.930659
453	L1 Clustering-based subsystems - L2 Choline bitartrate degradation, putative - L3 CBSS-344610.3.peg.2335	level3	4276	5011	5804	4384	4242	6043	6314	5415	41489	5186.12	293.813	0.0379031	0.0414651	0.0456007	0.0398718	0.0417364	0.0468898	0.0441055	0.0451857	0.0428448	0.00109721	0.0411742	0.00154931	0.0445153	0.00116504	2.97056	0.135561	0.320278	0.157398	0.281694	0.614655	0.96464	0.852952
454	L1 Clustering-based subsystems - L2 Chromosome Replication - L3 SeqA_and_Co-occurring_Genes	level3	6592	7402	7503	7100	6075	7485	8031	7129	57317	7164.62	213.17	0.0584325	0.0612502	0.0589494	0.0645734	0.059771	0.0580787	0.0560993	0.0594882	0.0595803	0.000884911	0.0605663	0.0013664	0.0585944	0.00106735	1.29337	0.298797	0.506994	0.249158	0.00599424	0.940805	0.905655	0.324476
455	L1 Clustering-based subsystems - L2 Clustering-based subsystems - L3 CBSS-262719.3.peg.410	level3	14648	14960	15788	13505	12452	15715	18188	14434	119690	14961.2	604.399	0.129842	0.123791	0.124043	0.122826	0.122513	0.121938	0.127049	0.120445	0.124056	0.00106843	0.123907	0.00204778	0.124205	0.00105778	0.016812	0.901072	0.948319	0.466043	0.359261	0.570841	0.895511	0.263095
456	L1 Clustering-based subsystems - L2 Clustering-based subsystems - L3 CBSS-280355.3.peg.2835	level3	19184	19592	20555	17654	16662	20190	23856	18806	156499	19562.4	762.803	0.17005	0.16212	0.161496	0.16056	0.163935	0.156661	0.166642	0.156927	0.162299	0.00161441	0.162868	0.00278885	0.16173	0.00204186	0.108425	0.753135	0.859305	0.422298	0.533775	0.492554	0.958618	0.796833
457	L1 Clustering-based subsystems - L2 Clustering-based subsystems - L3 CBSS-292415.3.peg.2341	level3	517	574	515	487	482	506	660	522	4263	532.875	20.6834	0.00458277	0.00474975	0.00404624	0.00442919	0.00474232	0.00392623	0.00461033	0.00435585	0.00443033	0.000108742	0.00452753	8.57964e-05	0.00433314	0.000203773	0.773045	0.4131	0.615076	0.302273	15.7113	0.00741988	0.966708	0.870999
458	L1 Clustering-based subsystems - L2 Clustering-based subsystems - L3 Putative_diaminopropionate_ammonia-lyase_cluster	level3	15690	17125	17834	14435	13411	17068	19792	16233	131588	16448.5	705.114	0.139079	0.141706	0.140118	0.131284	0.131949	0.132437	0.138254	0.135457	0.136285	0.00143346	0.134442	0.0017962	0.138129	0.00202425	1.85568	0.222043	0.424935	0.20883	0.000678766	0.98006	0.966201	0.866642
459	L1 Clustering-based subsystems - L2 Clustering-based subsystems - L3 Sporulation-related_Hypotheticals	level3	12100	12081	12477	11568	10599	12774	14259	12048	97906	12238.2	369.456	0.107256	0.0999681	0.098029	0.105209	0.104282	0.0991179	0.099604	0.100535	0.10175	0.00118566	0.104321	0.00140651	0.0991798	0.000421256	12.2594	0.0128054	0.0881711	0.0433309	1.9253	0.214612	0.923141	0.455868
460	L1 Clustering-based subsystems - L2 CRISPRs and associated hypotheticals - L3 CBSS-216592.1.peg.3534	level3	630	595	590	658	506	644	746	585	4954	619.25	24.545	0.00558441	0.00492352	0.0046355	0.00598441	0.00497846	0.00499702	0.00521107	0.00488156	0.00514949	0.000154086	0.00535721	0.00026056	0.00494178	0.000118922	2.10381	0.197121	0.395395	0.194313	4.85712	0.0697278	0.955487	0.766183
461	L1 Clustering-based subsystems - L2 Cytochrome biogenesis - L3 CBSS-196164.1.peg.1690	level3	37259	36022	38939	33373	30670	38534	43913	35584	294294	36786.8	1400.2	0.330269	0.298075	0.305935	0.303522	0.301757	0.298999	0.306747	0.296932	0.30528	0.00378812	0.30812	0.00751323	0.302439	0.0022668	0.524048	0.496363	0.686045	0.337151	0.581343	0.474684	0.846757	0.0883122
462	L1 Clustering-based subsystems - L2 Cytochrome biogenesis - L3 CBSS-196164.1.peg.461	level3	1340	979	954	1081	1012	1084	1123	1144	8717	1089.62	42.9954	0.011878	0.00810105	0.00749537	0.00983152	0.00995691	0.00841114	0.00784454	0.00954616	0.00913308	0.000514092	0.0103031	0.000531929	0.00796302	0.000194207	17.0775	0.0061299	0.0618269	0.0303842	0.464775	0.520833	0.861498	0.124269
463	L1 Clustering-based subsystems - L2 D-tyrosyl-tRNA(Tyr) deacylase (EC 3.1.-.-) cluster - L3 CBSS-342610.3.peg.283	level3	2165	2002	2284	1674	1518	1834	2456	1797	15730	1966.25	112.922	0.0191909	0.0165662	0.0179449	0.0152248	0.0149354	0.0142306	0.017156	0.0149951	0.0162805	0.000610424	0.0160865	0.00103666	0.0164744	0.000799466	0.0877923	0.776991	0.875923	0.430465	0.00160553	0.969338	0.954035	0.751755
464	L1 Clustering-based subsystems - L2 DNA metabolism - L3 CBSS-269801.1.peg.2186	level3	1541	1266	1267	934	1058	1298	1395	1188	9947	1243.38	66.6505	0.0136597	0.0104759	0.00995454	0.00849458	0.0104095	0.0100716	0.00974456	0.00991332	0.0103405	0.000521094	0.0106193	0.00109166	0.0100617	0.000153769	0.255824	0.631044	0.781309	0.383967	2.39952	0.172345	0.860502	0.121466
465	L1 Clustering-based subsystems - L2 DNA polymerase III epsilon cluster - L3 CBSS-342610.3.peg.1536	level3	4063	4571	4913	3755	3721	5136	5469	4533	36161	4520.12	226.375	0.036015	0.0378242	0.0386003	0.0341511	0.0366103	0.039852	0.0382029	0.0378258	0.0373852	0.0006204	0.0361506	0.000765612	0.0386199	0.000440227	7.81745	0.0313299	0.138026	0.0678316	0.703736	0.433675	0.977613	0.950142
466	L1 Clustering-based subsystems - L2 Fatty acid metabolic cluster - L3 CBSS-246196.1.peg.364	level3	3363	3364	3516	3167	2933	3565	3939	3405	27252	3406.5	104.02	0.0298101	0.0278365	0.0276244	0.0288034	0.0288573	0.0276621	0.0275153	0.0284132	0.0283153	0.000285025	0.028971	0.000296697	0.0276596	6.66847e-05	18.5979	0.00502355	0.0570697	0.0280464	1.41664	0.27891	0.873202	0.161958
467	L1 Clustering-based subsystems - L2 Fatty acid metabolic cluster - L3 COG1399	level3	34358	37298	39215	33467	31807	39438	44343	36265	296191	37023.9	1413.1	0.304554	0.308634	0.308104	0.304377	0.312944	0.306013	0.309751	0.302615	0.307124	0.00119322	0.306123	0.00231561	0.308126	0.00078334	0.671322	0.443911	0.642948	0.315971	0.574851	0.477052	0.873481	0.162972
468	L1 Clustering-based subsystems - L2 Flagella protein? - L3 CBSS-323098.3.peg.2823	level3	4047	5480	5532	4974	4408	5983	6345	5439	42208	5276	271.616	0.0358732	0.045346	0.0434637	0.0452377	0.0433696	0.0464242	0.044322	0.045386	0.0436778	0.0011737	0.0424666	0.00224518	0.044889	0.000640224	1.0765	0.339475	0.544554	0.267616	0.963821	0.36414	0.854578	0.105966
469	L1 Clustering-based subsystems - L2 Hypothetical in Lysine biosynthetic cluster - L3 CBSS-323850.3.peg.3269	level3	1103	1411	1465	1113	1142	1603	1646	1362	10845	1355.62	76.6374	0.00977716	0.0116758	0.0115102	0.0101226	0.011236	0.0124382	0.0114979	0.0113653	0.0112029	0.000303504	0.0106252	0.000397131	0.0117805	0.000222961	6.4345	0.0442817	0.166556	0.0818522	3.73557	0.101455	0.896404	0.268075
470	L1 Clustering-based subsystems - L2 Hypothetical lipase related to Phosphatidate metabolism - L3 CBSS-316407.3.peg.1371	level3	188	290	370	213	186	273	317	237	2074	259.25	23.0727	0.00166646	0.0023997	0.00290701	0.0019372	0.00183003	0.0021183	0.00221435	0.00197766	0.00213134	0.000136862	0.00185284	6.94946e-05	0.00240984	0.00017571	8.68976	0.0256849	0.12375	0.060816	1.19642	0.315996	0.916565	0.40262
471	L1 Clustering-based subsystems - L2 Hypothetical protein possible functionally linked with Alanyl-tRNA synthetase - L3 CBSS-257314.1.peg.488	level3	20108	21726	22551	18918	17606	22924	25682	20125	169640	21205	902.72	0.17824	0.179779	0.177178	0.172056	0.173223	0.177875	0.179398	0.167934	0.17571	0.00148447	0.172863	0.00212116	0.178557	0.000616775	6.64455	0.0418986	0.162397	0.0798088	1.87362	0.220093	0.936635	0.578306
472	L1 Clustering-based subsystems - L2 Hypothetical Related to Dihydroorate Dehydrogenase - L3 Hypothetical_Related_to_Dihydroorotate_dehydrogenase	level3	5026	6051	6803	5720	5143	6681	7165	6106	48695	6086.88	273.234	0.0445512	0.0500709	0.0534497	0.0520225	0.0506012	0.0518402	0.05005	0.0509518	0.0504422	0.000933283	0.0495317	0.00168745	0.0513527	0.000815215	0.944223	0.368722	0.574575	0.28237	0.195507	0.673865	0.883463	0.20318
473	L1 Clustering-based subsystems - L2 Isoprenoid/cell wall biosynthesis: PREDICTED UNDECAPRENYL DIPHOSPHATE PHOSPHATASE - L3 CBSS-83331.1.peg.3039	level3	35608	36435	38222	33431	30816	38365	44328	35625	292830	36603.8	1407.42	0.315635	0.301493	0.300302	0.30405	0.303194	0.297687	0.309646	0.297274	0.30366	0.00220397	0.305038	0.00383993	0.302282	0.00258017	0.354885	0.57313	0.739753	0.363545	0.201473	0.669291	0.893524	0.252278
474	L1 Clustering-based subsystems - L2 Lysine Biosynthesis - L3 A_Glutathione-dependent_Thiol_Reductase_Associated_with_a_Step_in_Lysine_Biosynthesis	level3	4763	5803	5942	5066	4799	6140	6391	5716	44620	5577.5	220.072	0.0422199	0.0480188	0.046685	0.0460745	0.0472166	0.0476424	0.0446433	0.0476974	0.0462747	0.000696093	0.0458021	0.00124161	0.0467474	0.000755446	0.423012	0.539529	0.715681	0.351715	0.29626	0.605858	0.869951	0.150562
475	L1 Clustering-based subsystems - L2 Lysine, threonine, methionine, and cysteine - L3 CBSS-84588.1.peg.1247	level3	13	26	18	16	10	22	22	13	140	17.5	1.94569	0.000115234	0.000215145	0.000141422	0.000145517	9.83885e-05	0.000170706	0.000153678	0.000108479	0.000143571	1.33935e-05	0.000116905	1.01461e-05	0.000170238	1.61284e-05	7.83435	0.0312055	0.137867	0.0677535	0.527403	0.495043	0.907445	0.336425
476	L1 Clustering-based subsystems - L2 Lysine, threonine, methionine, and cysteine - L3 YeiH	level3	940	1093	1082	1331	1036	1228	1130	1269	9109	1138.62	45.775	0.0083323	0.00904438	0.00850103	0.0121052	0.010193	0.00952848	0.00789344	0.0105892	0.00952339	0.000492814	0.010305	0.000775978	0.00874183	0.000352149	3.36478	0.116288	0.29285	0.143918	0.924317	0.373471	0.976849	0.945666
477	L1 Clustering-based subsystems - L2 Methylamine utilization - L3 CBSS-265072.7.peg.546	level3	2927	3501	3496	3591	2979	3741	3848	3698	27781	3472.62	121.042	0.0259454	0.0289701	0.0274673	0.0326596	0.0293099	0.0290277	0.0268796	0.0308581	0.0288897	0.0007679	0.0296932	0.00142448	0.0280862	0.000540581	1.11255	0.332139	0.537612	0.264205	1.95978	0.211064	0.954868	0.760046
478	L1 Clustering-based subsystems - L2 Methylamine utilization - L3 Glutamate-mediated_methylamine_utilization_pathway	level3	2825	3067	3237	2309	2426	3203	3706	2824	23597	2949.62	160.833	0.0250412	0.0253789	0.0254324	0.021	0.023869	0.0248532	0.0258877	0.023565	0.0243784	0.000557246	0.0233688	0.000851322	0.025388	0.00021169	5.29818	0.0609518	0.20178	0.099163	1.69139	0.241134	0.89211	0.244813
479	L1 Clustering-based subsystems - L2 Molybdopterin oxidoreductase - L3 CBSS-269799.3.peg.2220	level3	10523	10165	11559	8873	8514	11146	13259	9602	83641	10455.1	545.194	0.0932774	0.0841135	0.0908165	0.0806985	0.0837679	0.0864857	0.0926187	0.0801243	0.0864878	0.0018394	0.0844671	0.00304375	0.0885086	0.00194996	1.25006	0.306299	0.513449	0.25233	0.123133	0.737654	0.888393	0.226094
480	L1 Clustering-based subsystems - L2 Monosaccharides - L3 Unspecified_monosaccharide_transport_cluster	level3	837	471	606	511	516	515	689	510	4655	581.875	44.005	0.00741929	0.00389744	0.00476121	0.00464746	0.00507684	0.00399607	0.0048129	0.00425572	0.00485837	0.000393977	0.00534983	0.000709906	0.0043669	0.000243637	1.71507	0.238237	0.444176	0.218286	0.725935	0.426897	0.876517	0.174374
481	L1 Clustering-based subsystems - L2 Nucleotidyl-phosphate metabolic cluster - L3 CBSS-222523.1.peg.1311	level3	19176	21053	22212	19411	17859	22285	23960	21482	167438	20929.8	704.516	0.169979	0.17421	0.174515	0.17654	0.175712	0.172917	0.167369	0.179257	0.173812	0.00132533	0.175372	0.00195068	0.172253	0.00166434	1.47997	0.269459	0.475695	0.233776	0.0466735	0.836114	0.849282	0.0936869
482	L1 Clustering-based subsystems - L2 OTHER Clustering-based subsystems - L3 Aerotolerance_operon_in_Bacteroides_and_potentially_orthologous_operons_in_other_organisms	level3	6059	6761	7394	5136	5196	7463	8420	6027	52456	6557	410.45	0.0537079	0.055946	0.058093	0.0467111	0.0511226	0.057908	0.0588166	0.0502926	0.0540747	0.00154807	0.0504585	0.0014454	0.0576909	0.000613771	21.2124	0.00367003	0.0508619	0.0249956	1.35799	0.288114	0.948301	0.694086
483	L1 Clustering-based subsystems - L2 OTHER Clustering-based subsystems - L3 Allophanate_hydrolase_2_and_Biotin_carboxylase_cluster	level3	17357	17572	18148	16738	15040	18596	20006	17445	140902	17612.8	508.154	0.153855	0.145405	0.142585	0.152229	0.147976	0.144293	0.139749	0.145571	0.146458	0.00167401	0.149908	0.00190424	0.143008	0.00123148	9.25763	0.0227258	0.116452	0.0572292	2.05875	0.201337	0.946579	0.676723
484	L1 Clustering-based subsystems - L2 OTHER Clustering-based subsystems - L3 Bacterial_Cell_Division	level3	38313	38690	40830	35187	33219	40642	46393	38395	311669	38958.6	1398.86	0.339612	0.320153	0.320792	0.32002	0.326837	0.315356	0.324071	0.320389	0.323404	0.00259685	0.326714	0.00457524	0.320093	0.00179725	1.81454	0.226611	0.429736	0.21119	1.51716	0.264131	0.89053	0.236698
485	L1 Clustering-based subsystems - L2 OTHER Clustering-based subsystems - L3 Bacterial_RNA-metabolizing_Zn-dependent_hydrolases	level3	24988	26492	28457	23741	22253	29108	32925	25794	213758	26719.8	1194.93	0.221497	0.219216	0.22358	0.215921	0.218944	0.225859	0.229992	0.215239	0.221281	0.00177857	0.2179	0.00144421	0.224662	0.00224854	6.40228	0.0446632	0.167391	0.0822626	0.475773	0.51612	0.982478	0.974113
486	L1 Clustering-based subsystems - L2 OTHER Clustering-based subsystems - L3 Bacteriophage_P4_cluster	level3	10	37	33	25	23	27	25	23	203	25.375	2.81538	8.86415e-05	0.000306168	0.000259274	0.000227371	0.000226293	0.000209502	0.000174634	0.000191924	0.000210476	2.25782e-05	0.000183558	3.26918e-05	0.000237395	2.87597e-05	1.5288	0.262495	0.469513	0.230738	0.0052139	0.944784	0.935446	0.566903
487	L1 Clustering-based subsystems - L2 OTHER Clustering-based subsystems - L3 Bile_hydrolysis_related_cluster	level3	195	217	200	213	206	253	220	257	1761	220.125	8.16884	0.00172851	0.00179564	0.00157136	0.0019372	0.0020268	0.00196312	0.00153678	0.00214455	0.00183799	7.68499e-05	0.00195927	8.78568e-05	0.00171672	0.000100187	3.31307	0.11859	0.295714	0.145326	0.316466	0.594118	0.944306	0.653883
488	L1 Clustering-based subsystems - L2 OTHER Clustering-based subsystems - L3 Butyrate_metabolism_cluster	level3	35875	38641	39058	37492	32130	40449	44105	39792	307542	38442.8	1236.88	0.318001	0.319747	0.30687	0.340984	0.316122	0.313858	0.308089	0.332046	0.319465	0.00412794	0.326788	0.00591702	0.312141	0.00295815	4.90257	0.0687469	0.21628	0.106289	3.96187	0.0936582	0.955272	0.764048
489	L1 Clustering-based subsystems - L2 OTHER Clustering-based subsystems - L3 CBSS-138119.3.peg.2719	level3	24972	26491	27566	24263	22507	28563	31956	26172	212490	26561.2	1022.26	0.221356	0.219208	0.21658	0.220668	0.221443	0.22163	0.223224	0.218393	0.220313	0.000750459	0.220465	0.000711944	0.220161	0.00145117	0.0354763	0.85681	0.921737	0.452979	2.4262	0.170331	0.970742	0.903769
490	L1 Clustering-based subsystems - L2 OTHER Clustering-based subsystems - L3 CBSS-159087.4.peg.2189	level3	292	317	327	415	291	383	390	389	2804	350.5	17.3699	0.00258833	0.00262312	0.00256917	0.00377436	0.0028631	0.00297183	0.00272428	0.00324603	0.00292003	0.000146487	0.00311796	0.000257021	0.0027221	8.9236e-05	2.11693	0.195917	0.394449	0.193848	3.62289	0.105672	0.978172	0.953301
491	L1 Clustering-based subsystems - L2 OTHER Clustering-based subsystems - L3 CBSS-160492.1.peg.550	level3	1665	1910	2166	1559	1511	2038	2436	1845	15130	1891.25	111.998	0.0147588	0.0158049	0.0170178	0.0141789	0.0148665	0.0158136	0.0170163	0.0153957	0.0156065	0.000363767	0.0148	0.000249461	0.0164131	0.00034867	14.1584	0.00936805	0.0746723	0.036697	2.89071	0.139999	0.814361	0.0406944
492	L1 Clustering-based subsystems - L2 OTHER Clustering-based subsystems - L3 CBSS-176279.3.peg.1262	level3	13	12	3	3	3	9	2	8	53	6.625	1.56909	0.000115234	9.92978e-05	2.35703e-05	2.72845e-05	2.95165e-05	6.98342e-05	1.39707e-05	6.67563e-05	5.5683e-05	1.33856e-05	5.96978e-05	2.06067e-05	5.16682e-05	2.00191e-05	0.0781129	0.789256	0.883454	0.434165	0.0134164	0.911567	0.857915	0.114454
493	L1 Clustering-based subsystems - L2 OTHER Clustering-based subsystems - L3 CBSS-176279.3.peg.868	level3	450	671	668	660	550	693	734	728	5154	644.25	34.2234	0.00398887	0.0055524	0.00524833	0.0060026	0.00541137	0.00537723	0.00512724	0.00607483	0.00534786	0.000227931	0.00536941	0.00048358	0.0053263	9.10218e-05	0.0076764	0.933034	0.965514	0.474493	2.26354	0.183152	0.858213	0.115244
494	L1 Clustering-based subsystems - L2 OTHER Clustering-based subsystems - L3 CBSS-176280.1.peg.1561	level3	17325	18871	20276	16138	15587	20268	22290	18469	149224	18653	802.236	0.153571	0.156154	0.159304	0.146773	0.153358	0.157267	0.155703	0.154115	0.154531	0.00131568	0.151954	0.0017346	0.157107	0.000802635	7.26779	0.0357714	0.14816	0.0728118	0.179532	0.686545	0.852297	0.100503
495	L1 Clustering-based subsystems - L2 OTHER Clustering-based subsystems - L3 CBSS-176299.4.peg.1996A	level3	16621	18076	19483	14988	15356	20058	21687	18557	144826	18103.2	826.178	0.147331	0.149576	0.153074	0.136313	0.151085	0.155637	0.151491	0.15485	0.14992	0.00216596	0.147395	0.00399994	0.152444	0.00128217	1.44514	0.274597	0.481481	0.236619	1.86746	0.22076	0.933075	0.544477
496	L1 Clustering-based subsystems - L2 OTHER Clustering-based subsystems - L3 CBSS-176299.4.peg.1996B	level3	12439	12221	12715	11349	10314	12906	14658	12036	98638	12329.8	443.935	0.110261	0.101127	0.0998989	0.103217	0.101478	0.100142	0.102391	0.100435	0.102369	0.00119631	0.103848	0.00221346	0.10089	0.000566493	1.67622	0.243016	0.448203	0.220265	1.38459	0.283883	0.872164	0.158237
497	L1 Clustering-based subsystems - L2 OTHER Clustering-based subsystems - L3 CBSS-193567.1.peg.90	level3	57	37	26	29	38	48	49	40	324	40.5	3.68879	0.000505257	0.000306168	0.000204276	0.00026375	0.000373876	0.000372449	0.000342282	0.000333782	0.00033773	3.13085e-05	0.000369166	5.07505e-05	0.000306294	3.66051e-05	1.00955	0.353797	0.559578	0.275	0.236506	0.643993	0.957346	0.784475
498	L1 Clustering-based subsystems - L2 OTHER Clustering-based subsystems - L3 CBSS-196620.1.peg.2477	level3	35420	37361	40401	30448	30003	39039	45727	34732	293131	36641.4	1844.46	0.313968	0.309155	0.317422	0.27692	0.295195	0.302917	0.319419	0.289823	0.303102	0.00526175	0.293976	0.00768841	0.312228	0.00381677	4.52141	0.0775986	0.231754	0.113894	0.794899	0.406953	0.985292	0.984237
499	L1 Clustering-based subsystems - L2 OTHER Clustering-based subsystems - L3 CBSS-211586.1.peg.3133	level3	8979	10142	11376	8632	8281	11022	12118	9985	80535	10066.9	486.922	0.0795912	0.0839232	0.0893787	0.0785067	0.0814755	0.0855236	0.0846484	0.0833203	0.0832959	0.00122592	0.0807234	0.00106086	0.0858685	0.00121495	10.1754	0.0188388	0.106941	0.0525554	0.00804086	0.931467	0.896961	0.271226
500	L1 Clustering-based subsystems - L2 OTHER Clustering-based subsystems - L3 CBSS-224911.1.peg.435	level3	6039	8053	8393	7628	7073	8690	8964	8441	63281	7910.12	341.628	0.0535306	0.0666371	0.0659419	0.0693755	0.0695902	0.0674288	0.0626166	0.0704363	0.0656946	0.00194845	0.0657331	0.00407395	0.0656561	0.0010577	0.000334804	0.985995	0.990938	0.486988	0.53355	0.492642	0.800206	0.0287712
501	L1 Clustering-based subsystems - L2 OTHER Clustering-based subsystems - L3 CBSS-228410.1.peg.134	level3	2379	2798	2960	2265	2306	3076	3530	2671	21985	2748.12	154.532	0.0210878	0.0231529	0.0232561	0.0205998	0.0226884	0.0238678	0.0246583	0.0222883	0.0226999	0.000479814	0.0216661	0.000491895	0.0237338	0.000346196	11.8164	0.0138432	0.0918493	0.0451385	1.6174	0.250523	0.907164	0.334527
502	L1 Clustering-based subsystems - L2 OTHER Clustering-based subsystems - L3 CBSS-235.1.peg.567	level3	30897	30152	30810	28571	25849	31203	35291	29695	242468	30308.5	940.461	0.273876	0.249502	0.242067	0.259849	0.254324	0.242115	0.24652	0.247791	0.252006	0.00376996	0.25896	0.00554901	0.245051	0.00181415	5.67609	0.054585	0.188766	0.0927675	2.0883	0.198558	0.944333	0.654147
503	L1 Clustering-based subsystems - L2 OTHER Clustering-based subsystems - L3 CBSS-243277.1.peg.4359	level3	142	228	226	156	167	219	236	171	1545	193.125	13.3422	0.00125871	0.00188666	0.00177563	0.0014188	0.00164309	0.0016993	0.00164854	0.00142692	0.0015947	7.39378e-05	0.00143688	7.88948e-05	0.00175253	5.17779e-05	11.1886	0.0155165	0.0973799	0.0478565	0.100799	0.761631	0.968524	0.886181
504	L1 Clustering-based subsystems - L2 OTHER Clustering-based subsystems - L3 CBSS-251221.1.peg.1863	level3	9276	9418	10387	9383	8334	10389	11667	9858	78712	9839	351.322	0.0822239	0.0779322	0.0816084	0.0853369	0.0819969	0.0806119	0.081498	0.0822605	0.0816836	0.000723717	0.0829546	0.000796254	0.0804126	0.000856343	4.72549	0.072678	0.223791	0.10998	0.0876067	0.777219	0.971149	0.90687
505	L1 Clustering-based subsystems - L2 OTHER Clustering-based subsystems - L3 CBSS-257314.1.peg.752	level3	1407	1660	1803	1414	1240	1844	2116	1556	13040	1630	100.604	0.0124719	0.0137362	0.0141658	0.0128601	0.0122002	0.0143082	0.014781	0.0129841	0.0134384	0.000332339	0.0126291	0.000179838	0.0142478	0.000215331	33.2911	0.00118307	0.0334211	0.0164254	0.000669983	0.980189	0.967949	0.881443
506	L1 Clustering-based subsystems - L2 OTHER Clustering-based subsystems - L3 CBSS-269801.1.peg.1715	level3	6145	6662	6857	5770	5353	6630	7983	6194	51594	6449.25	280.861	0.0544702	0.0551268	0.0538739	0.0524772	0.0526673	0.0514445	0.055764	0.0516861	0.0534388	0.000568176	0.0528252	0.000588046	0.0540523	0.00095381	1.19929	0.315465	0.522328	0.256693	0.823112	0.399242	0.93059	0.521459
507	L1 Clustering-based subsystems - L2 OTHER Clustering-based subsystems - L3 CBSS-281090.3.peg.464	level3	7380	8308	9092	7187	7199	8961	10031	8247	66405	8300.62	362.55	0.0654174	0.0687472	0.0714338	0.0653646	0.0708299	0.0695315	0.07007	0.0688174	0.0687765	0.000806753	0.0676073	0.00134395	0.0699456	0.000565532	2.57177	0.159907	0.351959	0.172967	5.5383	0.0567971	0.949722	0.708433
508	L1 Clustering-based subsystems - L2 OTHER Clustering-based subsystems - L3 CBSS-288681.3.peg.1039	level3	4314	4691	4588	4045	3723	4885	5548	4294	36088	4511	197.193	0.0382399	0.0388172	0.0360469	0.0367886	0.03663	0.0379044	0.0387547	0.0358315	0.0373767	0.000423779	0.0368725	0.000501621	0.0378808	0.000645771	1.52044	0.263669	0.470597	0.231271	0.207497	0.664756	0.952156	0.73294
509	L1 Clustering-based subsystems - L2 OTHER Clustering-based subsystems - L3 CBSS-290633.1.peg.1906	level3	8720	9148	9371	8606	7936	10060	10766	8896	73503	9187.88	313.28	0.0772954	0.075698	0.0736259	0.0782702	0.0780811	0.0780591	0.0752042	0.074233	0.0763084	0.000656355	0.0769699	0.000936387	0.0756468	0.000917502	1.01865	0.351795	0.557804	0.274128	0.000742468	0.979145	0.961752	0.826617
510	L1 Clustering-based subsystems - L2 OTHER Clustering-based subsystems - L3 CBSS-291331.3.peg.3674	level3	3508	4337	4086	3756	3458	4772	4422	4331	32670	4083.75	166.038	0.0310954	0.0358879	0.0321028	0.0341602	0.0340227	0.0370276	0.0308892	0.0361402	0.0339158	0.000834454	0.0338547	0.00103918	0.0339769	0.0014721	0.00460071	0.948126	0.97294	0.478142	2.14599	0.193289	0.917903	0.413078
511	L1 Clustering-based subsystems - L2 OTHER Clustering-based subsystems - L3 CBSS-296591.1.peg.2330	level3	72977	71743	77563	68374	62362	77063	86524	71989	588595	73574.4	2516.94	0.646879	0.59366	0.609395	0.621851	0.61357	0.597959	0.6044	0.600715	0.611054	0.00602714	0.620754	0.00973345	0.601354	0.00347204	3.52421	0.109566	0.28223	0.138699	1.7174	0.237955	0.953371	0.745117
512	L1 Clustering-based subsystems - L2 OTHER Clustering-based subsystems - L3 CBSS-312309.3.peg.1965	level3	16465	18105	18489	16197	15173	19203	20934	17719	142285	17785.6	649.395	0.145948	0.149816	0.145264	0.147309	0.149285	0.149003	0.146231	0.147857	0.147589	0.000596477	0.1476	0.000690265	0.147578	0.00108802	0.000275646	0.987292	0.991919	0.48747	3.22439	0.122688	0.939178	0.603011
513	L1 Clustering-based subsystems - L2 OTHER Clustering-based subsystems - L3 CBSS-314269.3.peg.1840	level3	14603	14284	15581	15104	13109	14904	17445	15272	120302	15037.8	435.979	0.129443	0.118197	0.122416	0.137368	0.128977	0.115645	0.121859	0.127438	0.125168	0.00248057	0.130807	0.00222882	0.11953	0.00159748	16.9121	0.0062692	0.0623437	0.0306382	2.12304e-05	0.996473	0.903497	0.310531
514	L1 Clustering-based subsystems - L2 OTHER Clustering-based subsystems - L3 CBSS-316057.3.peg.563	level3	17535	19141	19757	16941	15604	20440	22393	18383	150194	18774.2	756.761	0.155433	0.158388	0.155226	0.154076	0.153525	0.158601	0.156423	0.153398	0.155634	0.000720793	0.154108	0.000465499	0.15716	0.000809729	10.6759	0.0170899	0.102249	0.0502493	2.48827	0.165773	0.897218	0.272692
515	L1 Clustering-based subsystems - L2 OTHER Clustering-based subsystems - L3 CBSS-316273.3.peg.227	level3	11338	12224	12732	12679	10862	13135	13398	13283	99651	12456.4	327.404	0.100502	0.101151	0.100032	0.115314	0.10687	0.101919	0.0935897	0.110841	0.103777	0.00243276	0.108381	0.00314214	0.0991731	0.00190104	6.28685	0.0460674	0.170174	0.0836307	1.08414	0.337899	0.9432	0.642816
516	L1 Clustering-based subsystems - L2 OTHER Clustering-based subsystems - L3 CBSS-316273.3.peg.2378	level3	1882	2274	2235	2174	1952	2602	2694	2448	18261	2282.62	101.992	0.0166823	0.0188169	0.0175599	0.0197722	0.0192054	0.0201898	0.0188185	0.0204274	0.0189341	0.000454519	0.0190218	0.000818828	0.0188463	0.000537086	0.0321373	0.863627	0.925203	0.454682	0.352743	0.574258	0.915834	0.396982
517	L1 Clustering-based subsystems - L2 OTHER Clustering-based subsystems - L3 CBSS-316273.3.peg.448	level3	4056	3749	4123	3353	3354	4386	4588	3745	31354	3919.25	159.508	0.035953	0.0310223	0.0323935	0.030495	0.0329995	0.0340325	0.0320488	0.0312503	0.0325244	0.00063382	0.0326744	0.00121218	0.0323743	0.000624762	0.0484538	0.833074	0.908906	0.446674	1.42348	0.277866	0.944268	0.653497
518	L1 Clustering-based subsystems - L2 OTHER Clustering-based subsystems - L3 CBSS-316273.3.peg.922	level3	718	971	987	794	701	1059	1193	814	7237	904.625	61.9513	0.00636446	0.00803485	0.00775464	0.0072213	0.00689703	0.00821715	0.00833352	0.00679246	0.00745193	0.00025956	0.00681881	0.000176835	0.00808504	0.000126121	33.9852	0.00112125	0.0326233	0.016034	0.150661	0.711303	0.965638	0.861752
519	L1 Clustering-based subsystems - L2 OTHER Clustering-based subsystems - L3 CBSS-316279.3.peg.746	level3	1030	1022	1019	809	772	936	1248	894	7730	966.25	53.1059	0.00913007	0.00845686	0.00800606	0.00735773	0.00759559	0.00726275	0.00871771	0.00746002	0.00799835	0.00024684	0.00788585	0.000417591	0.00811085	0.000318624	0.183476	0.683353	0.818195	0.402094	1.67999e-06	0.999008	0.946909	0.680055
520	L1 Clustering-based subsystems - L2 OTHER Clustering-based subsystems - L3 CBSS-316407.3.peg.2816	level3	412	676	683	638	526	715	698	713	5061	632.625	38.2688	0.00365203	0.00559378	0.00536618	0.00580251	0.00517523	0.00554794	0.00487577	0.00594966	0.00524539	0.000257537	0.00514486	0.000525172	0.00534592	0.000164239	0.13351	0.727355	0.846388	0.41595	1.69472	0.240724	0.888252	0.225406
521	L1 Clustering-based subsystems - L2 OTHER Clustering-based subsystems - L3 CBSS-320372.3.peg.6046	level3	398	644	712	345	413	731	801	491	4535	566.875	62.0977	0.00352793	0.00532898	0.00559403	0.00313772	0.00406344	0.00567209	0.00559526	0.00409717	0.00462708	0.00036552	0.00370657	0.000230114	0.00554759	7.51205e-05	57.8434	0.000269084	0.0243477	0.0133698	6.38953	0.0448155	0.946279	0.673704
522	L1 Clustering-based subsystems - L2 OTHER Clustering-based subsystems - L3 CBSS-323097.3.peg.2594	level3	1612	2098	2272	1872	1642	2219	2438	2066	16219	2027.38	104.953	0.014289	0.0173606	0.0178506	0.0170255	0.0161554	0.017218	0.0170303	0.0172398	0.0167712	0.000391973	0.0161774	0.000671727	0.0173649	0.00017547	2.9252	0.138058	0.323314	0.15889	2.34952	0.176211	0.891889	0.243665
523	L1 Clustering-based subsystems - L2 OTHER Clustering-based subsystems - L3 CBSS-342610.3.peg.1794	level3	1172	1546	1582	1175	1067	1807	1800	1548	11697	1462.12	102.174	0.0103888	0.0127929	0.0124294	0.0106864	0.010498	0.0140211	0.0125736	0.0129174	0.0120385	0.000474984	0.0111227	0.000601382	0.0129543	0.000363391	6.79503	0.0402969	0.158307	0.0777983	0.131587	0.729228	0.767032	0.0125773
524	L1 Clustering-based subsystems - L2 OTHER Clustering-based subsystems - L3 CBSS-350688.3.peg.1509	level3	61769	64586	67505	58163	53780	69932	78131	63458	517324	64665.5	2631.37	0.54753	0.534437	0.530372	0.528983	0.529133	0.542627	0.545772	0.529528	0.536048	0.00281804	0.533794	0.00458015	0.538302	0.00356288	0.603667	0.4667	0.662248	0.325456	0.0635235	0.809423	0.855263	0.107659
525	L1 Clustering-based subsystems - L2 OTHER Clustering-based subsystems - L3 CBSS-370552.3.peg.1240	level3	341	321	263	288	306	290	312	356	2477	309.625	10.6149	0.00302268	0.00265622	0.00206633	0.00261931	0.00301069	0.00225021	0.00217943	0.00297066	0.00259694	0.00013837	0.00290583	9.61515e-05	0.00228805	0.000128431	14.8276	0.00845342	0.0708092	0.0347985	0.176289	0.689202	0.966548	0.869629
526	L1 Clustering-based subsystems - L2 OTHER Clustering-based subsystems - L3 CBSS-393121.3.peg.1913	level3	25555	25462	26261	22986	21678	26543	29401	24778	202664	25333	825.003	0.226523	0.210693	0.206327	0.209054	0.213287	0.205956	0.205376	0.206761	0.210497	0.00248184	0.213906	0.00441751	0.207088	0.00121755	2.21393	0.187335	0.384764	0.189089	1.88338	0.219043	0.874595	0.167075
527	L1 Clustering-based subsystems - L2 OTHER Clustering-based subsystems - L3 CBSS-393124.3.peg.2657	level3	10488	11003	11100	10576	9389	11475	12810	11252	88093	11011.6	343.6	0.0929672	0.0910478	0.0872102	0.0961871	0.0923769	0.0890386	0.0894823	0.0938928	0.0915254	0.00102945	0.093856	0.000837295	0.0891947	0.000789475	16.4063	0.00672252	0.0640582	0.0314808	0.024024	0.881907	0.948284	0.693922
528	L1 Clustering-based subsystems - L2 OTHER Clustering-based subsystems - L3 CBSS-393131.3.peg.612	level3	4458	5321	5371	4541	4320	5964	5767	5012	40754	5094.25	217.707	0.0395164	0.0440303	0.0421988	0.0412997	0.0425038	0.0462768	0.0402845	0.0418228	0.0422416	0.00075442	0.0412857	0.000639207	0.0431976	0.00127993	1.78589	0.229874	0.433329	0.212956	2.1437	0.193494	0.985899	0.986056
529	L1 Clustering-based subsystems - L2 OTHER Clustering-based subsystems - L3 CBSS-393133.3.peg.2787	level3	13921	12584	13954	12303	11432	13338	15887	12632	106051	13256.4	480.596	0.123398	0.10413	0.109633	0.111894	0.112478	0.103494	0.110976	0.105408	0.110176	0.0022675	0.113294	0.00372938	0.107059	0.00189862	2.2204	0.186782	0.38416	0.188792	0.269833	0.622041	0.965973	0.864668
530	L1 Clustering-based subsystems - L2 OTHER Clustering-based subsystems - L3 CBSS-562.2.peg.5158_SK3_including	level3	107	253	231	103	118	241	240	163	1456	182	23.3796	0.000948464	0.00209353	0.00181492	0.000936769	0.00116098	0.00187	0.00167648	0.00136016	0.00148266	0.000156582	0.00110159	0.000100416	0.00186373	8.67426e-05	32.9889	0.00121141	0.0337494	0.0165866	0.309187	0.598288	0.895119	0.26093
531	L1 Clustering-based subsystems - L2 OTHER Clustering-based subsystems - L3 CBSS-56780.10.peg.1536	level3	7610	7992	8832	7416	7045	8874	9811	8351	65931	8241.38	321.774	0.0674562	0.0661323	0.0693911	0.0674473	0.0693147	0.0688565	0.0685332	0.0696853	0.0683521	0.000435462	0.0684759	0.000596089	0.0682283	0.000720684	0.0700824	0.800076	0.889526	0.437149	0.0496568	0.831054	0.878561	0.182447
532	L1 Clustering-based subsystems - L2 OTHER Clustering-based subsystems - L3 CBSS-630.2.peg.3360	level3	230	169	253	107	145	229	297	167	1597	199.625	22.2333	0.00203875	0.00139844	0.00198776	0.000973148	0.00142663	0.00177689	0.00207465	0.00139354	0.00163373	0.000139936	0.00145802	0.000219373	0.00180944	0.000150585	1.74426	0.234737	0.439877	0.216174	0.0880343	0.776694	0.955978	0.77104
533	L1 Clustering-based subsystems - L2 OTHER Clustering-based subsystems - L3 CBSS-83332.1.peg.3803	level3	4782	4973	4327	5312	4274	5497	4956	6245	40366	5045.75	227.872	0.0423884	0.0411507	0.0339963	0.0483118	0.0420512	0.0426532	0.0346194	0.0521117	0.0421603	0.00216182	0.0462158	0.00243494	0.0381049	0.00221722	6.06607	0.048924	0.176684	0.08683	0.0402756	0.847573	0.822209	0.0492235
534	L1 Clustering-based subsystems - L2 OTHER Clustering-based subsystems - L3 CBSS-83333.1.peg.946	level3	1391	1403	1425	1424	1256	1365	1539	1350	11153	1394.12	28.2833	0.01233	0.0116096	0.0111959	0.0129511	0.0123576	0.0105915	0.0107504	0.0112651	0.0116314	0.000296968	0.012226	0.000350846	0.0110369	0.000229793	8.03844	0.0297533	0.134387	0.0660435	0.0513228	0.828298	0.957528	0.78625
535	L1 Clustering-based subsystems - L2 OTHER Clustering-based subsystems - L3 CBSS-87626.3.peg.3639	level3	8133	8114	8863	7393	6906	8546	10068	7860	65883	8235.38	340.479	0.0720921	0.0671419	0.0696346	0.0672382	0.0679471	0.0663114	0.0703285	0.0655881	0.0682852	0.000781214	0.0682164	0.00138319	0.0683541	0.000965224	0.00666721	0.937578	0.967423	0.475431	0.0306489	0.866784	0.945868	0.669566
536	L1 Clustering-based subsystems - L2 OTHER Clustering-based subsystems - L3 Cell_division-ribosomal_stress_proteins_cluster	level3	53407	51140	54860	46275	43416	53942	63046	49235	415321	51915.1	2115.98	0.473408	0.423174	0.431023	0.420864	0.427163	0.418555	0.440398	0.410844	0.430679	0.00684754	0.43307	0.0138595	0.428287	0.00478729	0.106363	0.755398	0.860873	0.423068	0.763255	0.415904	0.884638	0.208447
537	L1 Clustering-based subsystems - L2 OTHER Clustering-based subsystems - L3 Cell_wall_related_cluster	level3	4025	4891	5311	3527	3571	5066	5720	4115	36226	4528.25	292.666	0.0356782	0.0404721	0.0417273	0.0320775	0.0351345	0.0393089	0.0399562	0.0343378	0.0373366	0.00122557	0.034307	0.000792494	0.0403661	0.000512348	41.2252	0.000673978	0.0293626	0.0144862	0.354471	0.573348	0.9371	0.582788
538	L1 Clustering-based subsystems - L2 OTHER Clustering-based subsystems - L3 ClpS__and_metallo-protease_cluster_in_Cyanos_	level3	2032	2418	2501	2258	2100	2632	2906	2529	19376	2422	101.66	0.018012	0.0200085	0.0196498	0.0205362	0.0206616	0.0204226	0.0202994	0.0211033	0.0200867	0.000333427	0.0200783	0.000699426	0.0200951	0.000171949	0.000545764	0.982119	0.989239	0.486152	0.780747	0.410916	0.848399	0.0917729
539	L1 Clustering-based subsystems - L2 OTHER Clustering-based subsystems - L3 ClpS_cluster_with_hypothetical_protein_in_Cyanos	level3	29	16	12	19	8	6	10	19	119	14.875	2.6487	0.00025706	0.000132397	9.42813e-05	0.000172802	7.87108e-05	4.65561e-05	6.98535e-05	0.000158546	0.000126276	2.43387e-05	0.00016678	3.65271e-05	8.5772e-05	1.8343e-05	3.92786	0.0947762	0.259302	0.127432	0.652342	0.450102	0.979687	0.96134
540	L1 Clustering-based subsystems - L2 OTHER Clustering-based subsystems - L3 ClpS_like_protein_and_vWFA-like_protein_cluster	level3	1143	1590	1749	1525	1354	1651	1740	1638	12390	1548.75	73.1832	0.0101317	0.013157	0.0137415	0.0138696	0.0133218	0.0128107	0.0121545	0.0136684	0.0128569	0.000437013	0.0127479	0.000879359	0.0129659	0.000331729	0.0538188	0.824257	0.903238	0.443888	0.449042	0.527724	0.845729	0.0862094
541	L1 Clustering-based subsystems - L2 OTHER Clustering-based subsystems - L3 Cluster_co-expressed_with_butyrate_metabolism_cluster	level3	967	1235	1292	642	871	1455	1571	934	8967	1120.88	112.355	0.00857163	0.0102194	0.010151	0.00583889	0.00856964	0.0112899	0.010974	0.0077938	0.00917602	0.000648075	0.00769349	0.000644746	0.0106585	0.00028115	17.77	0.00558937	0.059443	0.0292127	0.667296	0.445212	0.883885	0.205058
542	L1 Clustering-based subsystems - L2 OTHER Clustering-based subsystems - L3 Cluster_containing_CofD-like_protein_and_co-occuring_with_DNA_repair	level3	5682	4824	4413	4795	4038	4738	5590	4740	38820	4852.5	194.497	0.0503661	0.0399177	0.034672	0.0436098	0.0397293	0.0367638	0.0390481	0.0395531	0.0404575	0.00168427	0.0433146	0.00253005	0.0376004	0.00118115	4.18812	0.0866622	0.247684	0.121722	1.05143	0.34473	0.912539	0.372292
543	L1 Clustering-based subsystems - L2 OTHER Clustering-based subsystems - L3 Cluster_with_phosphopentomutase_paralog	level3	32	58	36	39	33	48	43	27	316	39.5	3.52035	0.000283653	0.000479939	0.000282844	0.000354699	0.000324682	0.000372449	0.00030037	0.000225303	0.000327992	2.70915e-05	0.000297084	2.8009e-05	0.000358901	4.47627e-05	1.37051	0.286111	0.493207	0.242382	0.709523	0.43189	0.934123	0.554335
544	L1 Clustering-based subsystems - L2 OTHER Clustering-based subsystems - L3 Cluster_with_second_YidC_in_Bacilli	level3	7	5	4	4	6	3	9	2	40	5	0.801784	6.2049e-05	4.13741e-05	3.14271e-05	3.63794e-05	5.90331e-05	2.32781e-05	6.28681e-05	1.66891e-05	4.16372e-05	6.35475e-06	4.35376e-05	1.06257e-05	3.97368e-05	8.55219e-06	0.0776483	0.789865	0.883454	0.434165	0.444026	0.529958	0.946451	0.675436
545	L1 Clustering-based subsystems - L2 OTHER Clustering-based subsystems - L3 Conjugative_transfer_related_cluster	level3	382	450	450	374	333	371	422	408	3190	398.75	14.5562	0.00338611	0.00372367	0.00353555	0.00340147	0.00327634	0.00287872	0.00294782	0.00340457	0.00331928	0.000100243	0.00336712	3.05299e-05	0.00327144	0.000210797	0.201801	0.669041	0.808585	0.397372	38.3513	0.000816492	0.953467	0.746079
546	L1 Clustering-based subsystems - L2 OTHER Clustering-based subsystems - L3 Conserved_cluster_around_acetyltransferase_YpeA_in_Enterobacteria	level3	10	4	14	12	4	11	11	9	75	9.375	1.28087	8.86415e-05	3.30993e-05	0.000109995	0.000109138	3.93554e-05	8.53529e-05	7.68388e-05	7.51009e-05	7.71902e-05	1.00663e-05	7.8059e-05	1.4676e-05	7.63215e-05	1.60309e-05	0.00639099	0.938882	0.967919	0.475675	0.00144553	0.970905	0.900633	0.292767
547	L1 Clustering-based subsystems - L2 OTHER Clustering-based subsystems - L3 Conserved_cluster_in_Enterobacteriaceae_downstream_from_YqjA,_a_DedA_family_protein	level3	38	75	60	42	71	70	52	42	450	56.25	5.22614	0.000336838	0.000620611	0.000471407	0.000381983	0.000698558	0.000543155	0.000363238	0.000350471	0.000470783	4.84465e-05	0.000441962	8.60527e-05	0.000499603	5.47191e-05	0.319483	0.592409	0.754434	0.37076	0.0374883	0.852863	0.897878	0.276477
548	L1 Clustering-based subsystems - L2 OTHER Clustering-based subsystems - L3 Conserved_gene_cluster_associated_with_Met-tRNA_formyltransferase	level3	32761	34137	35098	30953	27934	35216	40829	32651	269579	33697.4	1323.15	0.290398	0.282477	0.275757	0.281513	0.274838	0.273253	0.285205	0.272458	0.279487	0.0022701	0.279802	0.00401858	0.279173	0.00279897	0.0164761	0.902059	0.948844	0.466301	0.443351	0.530261	0.93145	0.529371
549	L1 Clustering-based subsystems - L2 OTHER Clustering-based subsystems - L3 CTP_synthase_(EC_6.3.4.2)_cluster	level3	22889	23983	24608	21302	20690	26434	28711	23329	191946	23993.2	929.74	0.202892	0.198455	0.19334	0.193738	0.203566	0.205111	0.200556	0.19467	0.199041	0.00166107	0.198716	0.00261572	0.199365	0.00244209	0.0328931	0.862053	0.924599	0.454386	0.540401	0.489991	0.904421	0.316442
550	L1 Clustering-based subsystems - L2 OTHER Clustering-based subsystems - L3 Disulphide_related_cluster	level3	524	460	539	373	397	466	674	424	3857	482.125	34.092	0.00464481	0.00380642	0.0042348	0.00339238	0.00390602	0.00361586	0.00470812	0.00353809	0.00398081	0.000176567	0.00387032	0.00027987	0.0040913	0.000242945	0.355517	0.572799	0.739753	0.363545	0.0142986	0.908722	0.880545	0.190601
551	L1 Clustering-based subsystems - L2 OTHER Clustering-based subsystems - L3 Divergent_RNA_modification_related_clusters	level3	67	90	105	73	56	95	105	69	660	82.5	6.60087	0.000593898	0.000744734	0.000824962	0.000663923	0.000550975	0.000737138	0.000733461	0.000575773	0.000678108	3.44552e-05	0.000596143	2.42457e-05	0.000760074	2.17563e-05	25.3238	0.00237494	0.042196	0.0207368	0.0963354	0.766771	0.804075	0.0316446
552	L1 Clustering-based subsystems - L2 OTHER Clustering-based subsystems - L3 DNA_gyrase_subunits	level3	42175	43071	45914	37813	35935	46834	53121	40894	345757	43219.6	1923.44	0.373846	0.356405	0.360736	0.343903	0.353559	0.363401	0.371069	0.341242	0.35802	0.00414115	0.353137	0.00739245	0.362903	0.00308015	1.48687	0.268458	0.474863	0.233367	1.41887	0.278569	0.919514	0.425931
553	L1 Clustering-based subsystems - L2 OTHER Clustering-based subsystems - L3 DNA_replication_cluster_1	level3	5707	6772	6379	5768	5387	7185	7758	6592	51548	6443.5	284.316	0.0505877	0.0560371	0.0501184	0.052459	0.0530019	0.0557509	0.0541923	0.0550072	0.0533943	0.000795227	0.052764	0.000909116	0.0540247	0.00136372	0.591684	0.470955	0.665724	0.327164	0.302301	0.602293	0.906417	0.329519
554	L1 Clustering-based subsystems - L2 OTHER Clustering-based subsystems - L3 EC49-61	level3	10859	11715	12251	10262	9493	12178	14025	11453	92236	11529.5	489.394	0.0962558	0.0969395	0.0962534	0.0933313	0.0934002	0.0944934	0.0979695	0.09557	0.0955266	0.000589104	0.0946393	0.000748651	0.0964139	0.000730879	2.8769	0.140787	0.3271	0.16075	0.25608	0.630877	0.913787	0.381505
555	L1 Clustering-based subsystems - L2 OTHER Clustering-based subsystems - L3 EC699-706	level3	4964	5542	5563	4496	4467	6115	6189	5345	42681	5335.12	232.519	0.0440016	0.045859	0.0437073	0.0408904	0.0439501	0.0474484	0.0432323	0.0446016	0.0442113	0.000677434	0.0433609	0.000836677	0.0450618	0.000979518	1.74318	0.234865	0.440017	0.216242	0.631578	0.457052	0.924055	0.463624
556	L1 Clustering-based subsystems - L2 OTHER Clustering-based subsystems - L3 Glutaredoxin_3_and_Glutathione_synthetase_cluster	level3	3453	4631	5061	3739	3955	5134	5521	4553	36047	4505.88	258.815	0.0306079	0.0383207	0.0397632	0.0340056	0.0389126	0.0398365	0.0385661	0.0379927	0.0372507	0.00114832	0.0353797	0.00191415	0.0391216	0.000395047	3.66536	0.104055	0.273874	0.134593	8.8563	0.0247659	0.955748	0.768765
557	L1 Clustering-based subsystems - L2 OTHER Clustering-based subsystems - L3 Glutaredoxin_3_containing_cluster	level3	5969	6371	6531	5554	5453	6610	7570	6057	50115	6264.38	239.038	0.0529101	0.0527189	0.0513126	0.0505128	0.0536512	0.0512893	0.0528791	0.0505429	0.0519771	0.000425794	0.0519042	0.000808973	0.05205	0.000433696	0.025202	0.879073	0.934817	0.459407	11.2676	0.0152914	0.893466	0.25197
558	L1 Clustering-based subsystems - L2 OTHER Clustering-based subsystems - L3 Glutaredoxin_3_containing_cluster_2	level3	2470	3462	3554	3018	2671	3375	3936	3512	25998	3249.75	173.704	0.0218944	0.0286474	0.027923	0.0274482	0.0262796	0.0261878	0.0274943	0.029306	0.0268976	0.000807226	0.0262321	0.00157442	0.0275631	0.000516513	0.645305	0.452436	0.650718	0.31979	1.71873	0.237794	0.926079	0.481094
559	L1 Clustering-based subsystems - L2 OTHER Clustering-based subsystems - L3 Glycogen_metabolism_cluster	level3	57012	56232	60186	55582	48583	60281	67228	57820	462924	57865.5	1859.6	0.505363	0.46531	0.472868	0.50551	0.478001	0.467741	0.469611	0.482481	0.480861	0.00570577	0.492839	0.00733056	0.468882	0.00159381	10.1977	0.0187561	0.106769	0.0524707	54.2957	0.000320152	0.948656	0.697675
560	L1 Clustering-based subsystems - L2 OTHER Clustering-based subsystems - L3 KH_domain_RNA_binding_protein_YlqC	level3	2732	2644	2819	2518	2300	2785	3078	2601	21477	2684.62	81.2254	0.0242169	0.0218786	0.0221483	0.0229008	0.0226293	0.0216098	0.0215009	0.0217042	0.0223236	0.0003221	0.0228628	0.000518963	0.0217844	0.000144952	4.00557	0.0922483	0.255835	0.125728	1.89513	0.217787	0.924278	0.46553
561	L1 Clustering-based subsystems - L2 OTHER Clustering-based subsystems - L3 Lipopolysaccharide_assembly_cluster	level3	3859	4756	5488	3761	3940	5265	6059	4330	37458	4682.25	301.519	0.0342068	0.039355	0.043118	0.0342057	0.0387651	0.040853	0.0423242	0.0361319	0.0386199	0.00122951	0.0358273	0.00107931	0.0414126	0.000830971	16.8126	0.00635506	0.0624301	0.0306807	0.173437	0.691562	0.936786	0.579761
562	L1 Clustering-based subsystems - L2 OTHER Clustering-based subsystems - L3 Listeria_bile_tolerance_locus_BltB	level3	333	378	328	320	294	397	345	377	2772	346.5	12.2897	0.00295176	0.00312788	0.00257702	0.00291035	0.00289262	0.00308046	0.00240994	0.00314589	0.00288699	9.36288e-05	0.00297516	5.82453e-05	0.00279883	0.00017982	0.870242	0.386889	0.594226	0.292027	14.1736	0.00934584	0.956344	0.77464
563	L1 Clustering-based subsystems - L2 OTHER Clustering-based subsystems - L3 LMPTP_YwlE_cluster	level3	4049	3986	4178	3886	3355	4241	4827	3849	32371	4046.38	147.049	0.0358909	0.0329834	0.0328256	0.0353426	0.0330093	0.0329074	0.0337183	0.0321181	0.0335995	0.000468722	0.0340902	0.000906842	0.0331087	0.000205733	1.11424	0.331801	0.537376	0.264088	20.688	0.00389839	0.975418	0.9368
564	L1 Clustering-based subsystems - L2 OTHER Clustering-based subsystems - L3 LSU_ribosomal_proteins_cluster	level3	8184	7796	8235	6891	6624	8359	9824	7314	63227	7903.38	356.213	0.0725442	0.0645105	0.0647006	0.0626726	0.0651725	0.0648604	0.068624	0.061032	0.0655146	0.001264	0.0653553	0.002543	0.0656739	0.000985983	0.0136415	0.910832	0.954172	0.468919	1.51279	0.264748	0.89293	0.249119
565	L1 Clustering-based subsystems - L2 OTHER Clustering-based subsystems - L3 Maltose_utilization_cluster	level3	891	796	670	883	654	721	724	762	6101	762.625	31.5345	0.00789796	0.00658676	0.00526404	0.00803075	0.00643461	0.00559449	0.00505739	0.00635854	0.00640307	0.000393763	0.00718046	0.000453655	0.00562567	0.000338917	7.53859	0.0334841	0.143374	0.0704599	1.79385	0.22896	0.867925	0.143836
566	L1 Clustering-based subsystems - L2 OTHER Clustering-based subsystems - L3 Nucleoside_Catabolism_cluster	level3	7952	7968	8452	7252	6961	8639	10018	7913	65155	8144.38	331.881	0.0704877	0.0659337	0.0664055	0.0659558	0.0684882	0.067033	0.0699792	0.0660304	0.0675392	0.000660772	0.0677405	0.00108842	0.0673379	0.000908771	0.080642	0.785974	0.882065	0.433483	0.45181	0.526499	0.85083	0.0971296
567	L1 Clustering-based subsystems - L2 OTHER Clustering-based subsystems - L3 PA0057_cluster	level3	403	466	490	717	406	453	491	567	3993	499.125	36.1946	0.00357225	0.00385607	0.00384982	0.006521	0.00399457	0.00351499	0.0034298	0.00473136	0.00418373	0.000363684	0.0047048	0.000651049	0.00366267	0.00011123	2.48953	0.165681	0.358918	0.176387	2.96517	0.135854	0.885805	0.213795
568	L1 Clustering-based subsystems - L2 OTHER Clustering-based subsystems - L3 PFGI-1-like_cluster_1	level3	38	59	60	36	46	61	42	68	410	51.25	4.29597	0.000336838	0.000488214	0.000471407	0.000327414	0.000452587	0.00047332	0.000293384	0.000567429	0.000426324	3.3842e-05	0.000421067	5.64806e-05	0.000431581	4.62186e-05	0.0207567	0.890161	0.941554	0.462718	0.592183	0.470776	0.918093	0.414579
569	L1 Clustering-based subsystems - L2 OTHER Clustering-based subsystems - L3 PFGI-1-like_cluster_2	level3	2	9	11	4	0	7	2	1	36	4.5	1.42678	1.77283e-05	7.44734e-05	8.64246e-05	3.63794e-05	0	5.43155e-05	1.39707e-05	8.34454e-06	3.64545e-05	1.13678e-05	1.56131e-05	7.81192e-06	5.7296e-05	1.58889e-05	5.54244	0.0567288	0.193739	0.0952114	1.24505	0.307185	0.954258	0.753972
570	L1 Clustering-based subsystems - L2 OTHER Clustering-based subsystems - L3 Putative_hemin_transporter	level3	1493	1883	1975	1794	1545	2065	2067	2033	14855	1856.88	80.9264	0.0132342	0.0155815	0.0155171	0.0163161	0.015201	0.0160231	0.0144387	0.0169645	0.0154095	0.000409168	0.0154289	0.000817205	0.0153901	0.000336471	0.00193266	0.966361	0.982712	0.482945	2.28142	0.181678	0.955775	0.769034
571	L1 Clustering-based subsystems - L2 OTHER Clustering-based subsystems - L3 Putative_sulfate_assimilation_cluster	level3	4022	5049	5190	4866	4229	5911	5268	5811	40346	5043.25	237.242	0.0356516	0.0417796	0.0407767	0.0442555	0.0416085	0.0458655	0.0367988	0.0484901	0.0419033	0.00153023	0.0425014	0.0026873	0.0413051	0.00186209	0.133888	0.726989	0.846284	0.415899	0.503279	0.504684	0.970304	0.900381
572	L1 Clustering-based subsystems - L2 OTHER Clustering-based subsystems - L3 Ribonucleotide_reductase_cluster	level3	2677	4098	3876	2636	2941	4500	4605	3591	28924	3615.5	278.961	0.0237293	0.0339102	0.0304529	0.023974	0.028936	0.0349171	0.0321675	0.0299653	0.0297565	0.00146789	0.0266512	0.00163065	0.0328619	0.000983544	10.6369	0.0172179	0.102249	0.0502494	6.63563	0.0419963	0.889847	0.233265
573	L1 Clustering-based subsystems - L2 OTHER Clustering-based subsystems - L3 RNA_modification_and_chromosome_partitioning_cluster	level3	41	35	31	18	18	29	45	21	238	29.75	3.63883	0.00036343	0.000289619	0.00024356	0.000163707	0.000177099	0.000225021	0.000314341	0.000175235	0.000244002	2.58098e-05	0.000219868	4.79456e-05	0.000268135	2.05329e-05	0.856393	0.390453	0.596031	0.292914	0.128668	0.732102	0.803099	0.0308949
574	L1 Clustering-based subsystems - L2 OTHER Clustering-based subsystems - L3 RNA_modification_cluster	level3	1775	1877	1976	1642	1644	1941	2195	1875	14925	1865.62	64.6291	0.0157339	0.0155318	0.015525	0.0149337	0.0161751	0.0150609	0.0153328	0.015646	0.0154924	0.000138507	0.0156222	0.000257016	0.0153626	0.00011065	0.86022	0.389463	0.595513	0.292659	0.784909	0.409744	0.937698	0.588578
575	L1 Clustering-based subsystems - L2 OTHER Clustering-based subsystems - L3 Shikimate_kinase_containing_cluster	level3	8983	10148	10483	9121	8350	10925	12290	9978	80278	10034.8	440.681	0.0796267	0.0839729	0.0823626	0.0829541	0.0821544	0.0847709	0.0858499	0.0832618	0.0831191	0.000663626	0.0819992	0.000824573	0.0842391	0.000734257	4.11536	0.0888315	0.251095	0.123398	0.00261068	0.960909	0.904829	0.319084
576	L1 Clustering-based subsystems - L2 OTHER Clustering-based subsystems - L3 Spore_Coat	level3	4547	4170	4721	4115	3905	4547	5175	4366	35546	4443.25	140.93	0.0403053	0.034506	0.0370918	0.0374253	0.0384207	0.0352818	0.0361492	0.0364323	0.0369515	0.000645485	0.0381459	0.000826352	0.0357572	0.000557261	5.74376	0.0535413	0.187304	0.0920488	0.466507	0.520085	0.968894	0.889193
577	L1 Clustering-based subsystems - L2 OTHER Clustering-based subsystems - L3 Staphylococcus_aureus_hypothetical_repetitive_gene_loci	level3	73	79	61	46	46	58	84	63	510	63.75	4.99911	0.000647083	0.000653711	0.000479263	0.000418363	0.000452587	0.000450042	0.000586769	0.000525706	0.000526691	3.26205e-05	0.000510935	5.06035e-05	0.000542446	4.73241e-05	0.20686	0.665232	0.805873	0.396039	0.00507603	0.945517	0.884848	0.2094
578	L1 Clustering-based subsystems - L2 OTHER Clustering-based subsystems - L3 tRNA-methylthiotransferase_containing_cluster	level3	10220	10129	10949	9062	8694	10943	12736	9609	82342	10292.8	451.057	0.0905916	0.0838156	0.0860239	0.0824175	0.0855389	0.0849106	0.0889654	0.0801827	0.0853058	0.00118674	0.0846827	0.00225517	0.0859289	0.001108	0.245976	0.637564	0.78667	0.386602	1.72034	0.2376	0.966672	0.870687
579	L1 Clustering-based subsystems - L2 OTHER Clustering-based subsystems - L3 USS-DB-1	level3	1694	2116	2191	1853	1804	2309	2383	2083	16433	2054.12	87.548	0.0150159	0.0175095	0.0172142	0.0168527	0.0177493	0.0179163	0.0166461	0.0173817	0.0170357	0.000325296	0.0167499	0.000606585	0.0173215	0.000267223	0.743758	0.421586	0.622886	0.306112	0.848454	0.39252	0.913952	0.382732
580	L1 Clustering-based subsystems - L2 OTHER Clustering-based subsystems - L3 USS-DB-2	level3	311	195	250	207	217	259	278	258	1975	246.875	13.7158	0.00275675	0.00161359	0.00196419	0.00188263	0.00213503	0.00200967	0.00194193	0.00215289	0.00205709	0.000116193	0.00223183	0.000185536	0.00188235	9.06876e-05	2.86385	0.141538	0.328195	0.161289	0.52577	0.495685	0.939169	0.602927
581	L1 Clustering-based subsystems - L2 OTHER Clustering-based subsystems - L3 USS-DB-4	level3	0	4	1	0	0	4	0	5	14	1.75	0.773443	0	3.30993e-05	7.85678e-06	0	0	3.10374e-05	0	4.17227e-05	1.42145e-05	6.33157e-06	1.04307e-05	1.04307e-05	1.79984e-05	8.29079e-06	0.322581	0.590665	0.75287	0.369991	0.117993	0.742938	0.829006	0.0579699
582	L1 Clustering-based subsystems - L2 OTHER Clustering-based subsystems - L3 USS-DB-6	level3	1499	2299	2483	2073	1872	2721	2591	2410	17948	2243.5	143.818	0.0132874	0.0190238	0.0195084	0.0188536	0.0184183	0.0211132	0.018099	0.0201103	0.0185518	0.000825442	0.0176674	0.00150343	0.0194361	0.000630847	1.17681	0.31966	0.526732	0.258858	0.542607	0.489143	0.914111	0.383922
583	L1 Clustering-based subsystems - L2 OTHER Clustering-based subsystems - L3 USS-DB-7	level3	5980	7810	7820	7525	5742	7953	8550	7008	58388	7298.5	349.107	0.0530076	0.0646263	0.06144	0.0684387	0.0564947	0.0617101	0.0597247	0.0584786	0.0604901	0.00168641	0.0591049	0.00331036	0.0618753	0.00101694	0.639988	0.454214	0.651702	0.320273	1.55621	0.258702	0.901622	0.298806
584	L1 Clustering-based subsystems - L2 OTHER Clustering-based subsystems - L3 Ycd_cluster_(_putative_2-hydroxyacid_dehydrogenase_)	level3	32	68	71	48	41	69	68	64	461	57.625	5.32829	0.000283653	0.000562688	0.000557831	0.000436552	0.000403393	0.000535395	0.000475003	0.000534051	0.000473571	3.40399e-05	0.000414412	5.16583e-05	0.000532729	2.01391e-05	4.55374	0.0767892	0.230508	0.113281	1.53976	0.260968	0.944542	0.656247
585	L1 Clustering-based subsystems - L2 OTHER Clustering-based subsystems - L3 Yfa_cluster	level3	3676	2993	3306	2994	2639	3040	3737	2829	25214	3151.75	138.28	0.0325846	0.0247665	0.0259745	0.02723	0.0259647	0.0235884	0.0261042	0.0236067	0.0262275	0.0010136	0.0273465	0.00190059	0.0251084	0.000589422	1.26501	0.303677	0.511555	0.251399	1.56731	0.25719	0.926298	0.483008
586	L1 Clustering-based subsystems - L2 OTHER Clustering-based subsystems - L3 YidC_containing_cluster_in_LSU_rRNA_proximity	level3	12	9	11	15	20	7	7	22	103	12.875	2.01279	0.00010637	7.44734e-05	8.64246e-05	0.000136423	0.000196777	5.43155e-05	4.88974e-05	0.00018358	0.000110908	1.99559e-05	0.000155787	2.09556e-05	6.60277e-05	8.74635e-06	15.6249	0.00751316	0.0677583	0.0332992	6.77396	0.0405161	0.966375	0.868145
587	L1 Clustering-based subsystems - L2 Oxidative stress - L3 CoA-disulfide_reductase_(EC_1.8.1.14)_containing_cluster	level3	54	94	79	42	42	62	83	50	506	63.25	7.00701	0.000478664	0.000777833	0.000620685	0.000381983	0.000413232	0.00048108	0.000579784	0.000417227	0.000518811	4.71343e-05	0.000422777	2.02266e-05	0.000614845	6.17263e-05	8.74337	0.0253841	0.123464	0.0606752	2.03709	0.20341	0.934523	0.558122
588	L1 Clustering-based subsystems - L2 Phosphate metabolism - L3 PhoR-PhoB_two-component_regulatory_system	level3	7698	7536	8198	6405	6090	7765	9416	7055	60163	7520.38	369.624	0.0682362	0.062359	0.0644099	0.0582525	0.0599186	0.0602514	0.065774	0.0588707	0.062259	0.00126604	0.0613195	0.00233107	0.0631986	0.0012073	0.512354	0.501016	0.689498	0.338847	0.169567	0.694803	0.865507	0.136166
589	L1 Clustering-based subsystems - L2 Probably GTP or GMP signaling related - L3 CBSS-176299.4.peg.1292	level3	20864	22936	23696	20121	18944	24189	27131	21624	179505	22438.1	922.317	0.184942	0.189791	0.186174	0.182997	0.186387	0.187691	0.189519	0.180442	0.185993	0.00112458	0.183692	0.00128672	0.188294	0.000846585	8.92653	0.0243917	0.121062	0.0594946	0.72335	0.427677	0.944264	0.653454
590	L1 Clustering-based subsystems - L2 Probably organic hydroperoxide resistance related hypothetical protein - L3 CBSS-269482.1.peg.1294	level3	3285	3965	3860	3470	3094	4193	4214	3881	29962	3745.25	147.104	0.0291187	0.0328097	0.0303272	0.0315591	0.0304414	0.032535	0.0294362	0.0323852	0.0310766	0.000509983	0.0308761	0.000708349	0.031277	0.000827751	0.135413	0.725517	0.846012	0.415765	0.594719	0.46987	0.871918	0.157368
591	L1 Clustering-based subsystems - L2 Probably Pyrimidine biosynthesis-related - L3 CBSS-306254.1.peg.1508	level3	10563	10701	11935	9848	9021	11668	13250	10619	87605	10950.6	463.537	0.093632	0.0885488	0.0937706	0.089566	0.0887562	0.0905361	0.0925558	0.0886107	0.090747	0.000796597	0.0901412	0.00118241	0.0913528	0.00114828	0.540376	0.490001	0.681091	0.334716	0.0995935	0.763007	0.936184	0.573966
592	L1 Clustering-based subsystems - L2 Probably Ybbk-related hypothetical membrane proteins - L3 CBSS-316057.3.peg.659	level3	7950	9172	9250	8307	7615	9805	10283	9290	71672	8959	326.174	0.07047	0.0758966	0.0726752	0.0755509	0.0749228	0.0760804	0.0718303	0.0775208	0.0743684	0.000859986	0.0746161	0.00148872	0.0741206	0.00109278	0.0719831	0.797457	0.888293	0.436543	0.0023218	0.963133	0.942329	0.634132
593	L1 Clustering-based subsystems - L2 Proteasome related clusters - L3 Proteasome_subunit_alpha_archaeal_cluster	level3	19	10	12	10	9	5	13	16	94	11.75	1.53239	0.000168419	8.27482e-05	9.42813e-05	9.09484e-05	8.85496e-05	3.87968e-05	9.08095e-05	0.000133513	9.85082e-05	1.34696e-05	0.000120357	1.90604e-05	7.66589e-05	1.28498e-05	3.61373	0.106025	0.27619	0.135731	1.15191	0.324406	0.902545	0.304532
594	L1 Clustering-based subsystems - L2 Protein export? - L3 CBSS-393121.3.peg.2760	level3	41001	41873	45135	37699	35259	44566	51081	40875	337489	42186.1	1715.58	0.363439	0.346491	0.354616	0.342866	0.346908	0.345803	0.356818	0.341083	0.349753	0.00273142	0.348574	0.00510256	0.350932	0.00280241	0.164076	0.699478	0.827553	0.406693	0.201734	0.669092	0.877781	0.179326
595	L1 Clustering-based subsystems - L2 proteosome related - L3 Cluster-based_Subsystem_Grouping_Hypotheticals_-_perhaps_Proteosome_Related	level3	13306	9968	9022	11264	9395	10202	11353	11246	85756	10719.5	484.277	0.117946	0.0824834	0.0708838	0.102444	0.092436	0.0791609	0.0793046	0.0938427	0.0898128	0.00536204	0.101667	0.00585985	0.0779582	0.00247963	13.8843	0.00978092	0.07641	0.037551	1.73238	0.236153	0.893954	0.254586
596	L1 Clustering-based subsystems - L2 Putative asociate of RNA polymerase sigma-54 factor rpoN - L3 CBSS-316057.3.peg.1308	level3	41206	38545	39752	38349	34400	40085	45059	40383	317779	39722.4	1059.39	0.365256	0.318953	0.312323	0.348778	0.338456	0.311034	0.314753	0.336978	0.330816	0.00699134	0.347367	0.00651506	0.314265	0.00174233	24.0914	0.0026883	0.0437109	0.0214813	2.92177	0.138249	0.916197	0.399771
597	L1 Clustering-based subsystems - L2 Putative GGDEF domain protein related to agglutinin secretion - L3 CBSS-323850.3.peg.3284	level3	1230	1674	1830	1143	1229	1868	1952	1510	12436	1554.5	114.098	0.0109029	0.013852	0.0143779	0.0103954	0.0120919	0.0144945	0.0136354	0.0126003	0.0127938	0.000552392	0.0114976	0.000511338	0.01409	0.000206109	22.1096	0.00331899	0.0486845	0.0239256	10.4112	0.0179862	0.979677	0.961286
598	L1 Clustering-based subsystems - L2 Putative Isoquinoline 1-oxidoreductase subunit - L3 CBSS-314267.3.peg.390	level3	29753	36975	41043	36528	31936	41164	42959	39895	300253	37531.6	1656.7	0.263735	0.305961	0.322466	0.332216	0.314213	0.319406	0.300083	0.332906	0.311373	0.00792809	0.310768	0.0162636	0.311979	0.00534514	0.00500829	0.945881	0.971939	0.477651	1.03097	0.349112	0.876287	0.173484
599	L1 Clustering-based subsystems - L2 Putrescine/GABA utilization cluster-temporal,to add to SSs - L3 GABA_and_putrescine_metabolism_from_cluters	level3	18140	19664	20381	16697	15979	20631	22669	19078	153239	19154.9	772.91	0.160796	0.162716	0.160129	0.151857	0.157215	0.160083	0.158351	0.159197	0.158793	0.00114808	0.157266	0.0019462	0.16032	0.000899596	2.02846	0.204245	0.403201	0.198149	1.3137	0.295372	0.933726	0.550585
600	L1 Clustering-based subsystems - L2 Pyruvate kinase associated cluster - L3 CBSS-288000.5.peg.1793	level3	7857	9116	9438	9079	7888	9915	10071	10071	73435	9179.38	317.03	0.0696456	0.0754332	0.0741523	0.0825721	0.0776088	0.076934	0.0703494	0.0840379	0.0763417	0.00182429	0.0784661	0.00324602	0.0742172	0.00140901	1.44171	0.275111	0.48197	0.23686	1.86762	0.220742	0.946937	0.680333
601	L1 Clustering-based subsystems - L2 Recombination related cluster - L3 CBSS-198094.1.peg.4426	level3	3650	3283	3907	3110	2931	3500	4383	3235	27999	3499.88	166.959	0.0323541	0.0271662	0.0306964	0.028285	0.0288377	0.0271577	0.0306168	0.0269946	0.0290136	0.000707821	0.0291178	0.00114579	0.0289093	0.00100894	0.0186603	0.895813	0.945663	0.464737	0.105335	0.756536	0.892968	0.249323
602	L1 Clustering-based subsystems - L2 recX and regulatory cluster - L3 CBSS-261594.1.peg.788	level3	405	402	351	341	342	343	348	355	2887	360.875	9.45561	0.00358998	0.00332648	0.00275773	0.00310134	0.00336489	0.00266146	0.0024309	0.00296231	0.00302439	0.000139637	0.00325463	0.000139512	0.00279414	0.000190231	3.81032	0.0987843	0.26538	0.130419	0.0299327	0.868332	0.939269	0.603898
603	L1 Clustering-based subsystems - L2 Related to Menaquinone-cytochrome C reductase - L3 CBSS-393130.3.peg.129	level3	1415	912	1267	1071	1052	1068	1306	1077	9168	1146	58.6552	0.0125428	0.00754663	0.00995454	0.00974058	0.0103505	0.00828699	0.00912286	0.00898707	0.00956649	0.000532904	0.0104052	0.000765126	0.00872775	0.000520451	3.28616	0.119813	0.296957	0.145937	0.16655	0.697361	0.947599	0.687011
604	L1 Clustering-based subsystems - L2 Ribosomal Protein L28P relates to a set of uncharacterized proteins - L3 A_Gram-positive_cluster_that_relates_ribosomal_protein_L28P_to_a_set_of_uncharacterized_proteins	level3	21892	20564	22589	18877	17784	21911	26075	20064	169756	21219.5	900.76	0.194054	0.170163	0.177477	0.171683	0.174974	0.170015	0.182143	0.167425	0.175992	0.0030734	0.177034	0.00587996	0.17495	0.00296348	0.100223	0.762288	0.866465	0.425816	0.314309	0.595347	0.891826	0.243342
605	L1 Clustering-based subsystems - L2 Ribosome-related cluster - L3 A_Gammaproteobacteria_Cluster_Relating_to_Translation	level3	13223	12772	13533	11919	10897	13814	15640	12451	104249	13031.1	498.262	0.117211	0.105686	0.106326	0.108401	0.107214	0.107188	0.109251	0.103898	0.108147	0.00141833	0.109181	0.00284112	0.107113	0.000776309	0.493202	0.508817	0.69582	0.341954	1.39181	0.282753	0.888463	0.226434
606	L1 Clustering-based subsystems - L2 Shiga toxin cluster - L3 CBSS-194948.1.peg.143	level3	9658	10579	11025	10127	8986	11683	12967	10755	85780	10722.5	434.592	0.08561	0.0875393	0.086621	0.0921035	0.0884119	0.0906525	0.090579	0.0897456	0.0889078	0.000790287	0.0889677	0.00135467	0.0888479	0.00103782	0.0049264	0.946325	0.971939	0.477651	0.058261	0.817303	0.966528	0.869454
607	L1 Clustering-based subsystems - L2 Sulfatases and sulfatase modifying factor 1 (and a hypothetical) - L3 Sulfatases_and_sulfatase_modifying_factor_1	level3	46292	58157	64941	37392	42656	63165	71034	50427	434064	54258	4198.85	0.410339	0.481239	0.510227	0.340074	0.419686	0.490119	0.496197	0.42079	0.446084	0.0205518	0.397722	0.0193585	0.494445	0.0060914	22.7152	0.00310703	0.0466848	0.0229428	0.59548	0.469599	0.831291	0.0612303
608	L1 Clustering-based subsystems - L2 Three hypotheticals linked to lipoprotein biosynthesis - L3 CBSS-188.1.peg.9880	level3	2388	2887	3055	2635	2478	2979	3313	2854	22589	2823.62	109.129	0.0211676	0.0238894	0.0240025	0.0239649	0.0243807	0.0231151	0.0231424	0.0238153	0.0234347	0.000358002	0.0233321	0.000731354	0.0235374	0.000237083	0.0712587	0.798451	0.888678	0.436733	0.46235	0.521884	0.837959	0.0717675
609	L1 Clustering-based subsystems - L2 TldD cluster - L3 CBSS-354.1.peg.2917	level3	1873	1739	2058	1420	1522	1953	2434	1663	14662	1832.75	114.397	0.0166026	0.0143899	0.0161692	0.0129147	0.0149747	0.015154	0.0170023	0.013877	0.0151356	0.000496487	0.0145922	0.000791279	0.0156789	0.000572197	1.23834	0.308378	0.515463	0.25332	0.396123	0.552293	0.963339	0.841237
610	L1 Clustering-based subsystems - L2 Translation - L3 CBSS-326442.4.peg.1852	level3	2204	2687	2728	2042	2137	2725	3226	2427	20176	2522	139.851	0.0195366	0.0222344	0.0214333	0.0185717	0.0210256	0.0211442	0.0225347	0.0202522	0.0208416	0.000472177	0.0198465	0.000522506	0.0218367	0.000327577	10.4141	0.017976	0.104236	0.0512259	0.83336	0.396501	0.972056	0.913635
611	L1 Clustering-based subsystems - L2 Tricarboxylate transporter - L3 CBSS-49338.1.peg.459	level3	19942	27003	29622	19047	20272	30745	32341	25620	204592	25574	1858.35	0.176769	0.223445	0.232733	0.173229	0.199453	0.238561	0.225913	0.213787	0.210486	0.00881011	0.19081	0.00961285	0.230163	0.00341971	14.8769	0.00839095	0.0705011	0.0346471	7.9489	0.0303789	0.966503	0.869245
612	L1 Clustering-based subsystems - L2 tRNA sulfuration - L3 CBSS-89187.3.peg.2957	level3	12748	13348	14004	12569	11399	14190	15628	13512	107398	13424.8	444.87	0.113	0.110452	0.110026	0.114313	0.112153	0.110105	0.109167	0.112751	0.111496	0.000638278	0.113054	0.000455656	0.109938	0.000273055	34.4249	0.0010843	0.0320004	0.0157284	0.491959	0.509331	0.961052	0.82006
613	L1 Clustering-based subsystems - L2 Two related proteases - L3 CBSS-257314.1.peg.676	level3	11901	9933	10727	10419	9122	10324	12233	10475	85134	10641.8	356.456	0.105492	0.0821938	0.0842797	0.0947592	0.08975	0.0801075	0.0854517	0.0874091	0.0886804	0.00288998	0.0943526	0.00401719	0.0830082	0.00117844	7.34294	0.035116	0.146998	0.0722409	2.27084	0.182548	0.92789	0.497076
614	L1 Cofactors, Vitamins, Prosthetic Groups, Pigments - L2 Biotin - L3 Biotin_biosynthesis	level3	33003	34118	35769	31255	28761	35673	40150	33748	272477	34059.6	1193.55	0.292544	0.28232	0.281029	0.284259	0.282975	0.276799	0.280462	0.281612	0.28275	0.00159984	0.285347	0.00245887	0.280153	0.00118346	3.62394	0.105632	0.27603	0.135652	0.50143	0.505437	0.908182	0.341441
615	L1 Cofactors, Vitamins, Prosthetic Groups, Pigments - L2 Coenzyme A - L3 Coenzyme_A_Biosynthesis	level3	23252	24634	25062	23921	21389	25248	28464	25342	197312	24664	715.535	0.206109	0.203842	0.196907	0.217558	0.210443	0.195908	0.198831	0.211467	0.205133	0.00273145	0.211394	0.00235991	0.198872	0.0017642	18.0627	0.00537998	0.0583647	0.0286828	0.111988	0.74928	0.930335	0.51913
616	L1 Cofactors, Vitamins, Prosthetic Groups, Pigments - L2 Coenzyme B - L3 Coenzyme_B_synthesis	level3	77	72	90	104	93	62	78	78	654	81.75	4.67803	0.00068254	0.000595787	0.00070711	0.000945864	0.000915013	0.00048108	0.000544857	0.000650874	0.00069039	5.84877e-05	0.000798573	7.66656e-05	0.000582208	4.77903e-05	5.73587	0.0536617	0.187304	0.0920488	4.8158	0.070636	0.89261	0.247432
617	L1 Cofactors, Vitamins, Prosthetic Groups, Pigments - L2 Coenzyme F420 - L3 Coenzyme_F420_synthesis	level3	15629	13392	13161	13431	11590	12609	14975	13249	108036	13504.5	450.088	0.138538	0.110816	0.103403	0.122153	0.114032	0.0978377	0.104606	0.110557	0.112743	0.00451128	0.12132	0.00623233	0.104166	0.00266224	6.40697	0.0446074	0.167257	0.0821971	1.66214	0.244783	0.931703	0.531708
618	L1 Cofactors, Vitamins, Prosthetic Groups, Pigments - L2 Coenzyme M - L3 coenzyme_M_biosynthesis	level3	1578	1799	1866	1820	1641	1948	2228	1974	14854	1856.75	71.8284	0.0139876	0.0148864	0.0146607	0.0165526	0.0161455	0.0151152	0.0155633	0.0164721	0.015423	0.000325753	0.0157895	0.00060703	0.0150564	0.000192765	1.32472	0.293541	0.501921	0.246665	0.654765	0.449303	0.845227	0.0851978
619	L1 Cofactors, Vitamins, Prosthetic Groups, Pigments - L2 Folate and pterines - L3 5-FCL-like_protein	level3	48471	49694	52058	44935	40546	52049	60034	47591	395378	49422.2	2025.34	0.429654	0.411209	0.409008	0.408677	0.398926	0.403866	0.419358	0.397125	0.409728	0.00378787	0.408595	0.00746406	0.41086	0.00322336	0.0776052	0.789921	0.883454	0.434165	1.25158	0.30603	0.907048	0.333747
620	L1 Cofactors, Vitamins, Prosthetic Groups, Pigments - L2 Folate and pterines - L3 Folate_Biosynthesis	level3	25669	26743	27607	24764	22761	28155	31663	26855	214217	26777.1	924.625	0.227534	0.221293	0.216902	0.225225	0.223942	0.218465	0.221177	0.224093	0.222329	0.00125337	0.225198	0.00082947	0.219459	0.00107407	17.8843	0.00550634	0.0592867	0.0291359	0.759642	0.416947	0.912237	0.370085
621	L1 Cofactors, Vitamins, Prosthetic Groups, Pigments - L2 Folate and pterines - L3 methanopterin_biosynthesis	level3	519	623	715	624	563	697	736	712	5189	648.625	27.9649	0.00460049	0.00515521	0.0056176	0.00567518	0.00553927	0.00540827	0.00514121	0.00594131	0.00538482	0.000146374	0.00543906	0.000291726	0.00533057	0.000113661	0.120081	0.740776	0.853386	0.419389	0.674754	0.442807	0.911192	0.362536
622	L1 Cofactors, Vitamins, Prosthetic Groups, Pigments - L2 Folate and pterines - L3 Methanopterin_biosynthesis2	level3	1892	2330	2650	1962	1809	2587	2929	2152	18311	2288.88	142.936	0.016771	0.0192803	0.0208205	0.0178441	0.0177985	0.0200734	0.0204601	0.0179575	0.0188757	0.000524206	0.0175927	0.000275956	0.0201586	0.000330097	35.5642	0.000995826	0.0317008	0.015583	0.309483	0.598117	0.85413	0.10487
623	L1 Cofactors, Vitamins, Prosthetic Groups, Pigments - L2 Folate and pterines - L3 Molybdenum_cofactor_biosynthesis	level3	41998	43868	46968	41405	38537	46264	52442	44378	355860	44482.5	1488.57	0.372277	0.363	0.369017	0.376572	0.37916	0.358979	0.366325	0.370314	0.369455	0.00237149	0.374581	0.00200924	0.36433	0.00216715	12.0305	0.0133282	0.0899935	0.0442265	0.00213568	0.96464	0.918682	0.419261
624	L1 Cofactors, Vitamins, Prosthetic Groups, Pigments - L2 Folate and pterines - L3 p-Aminobenzoyl-Glutamate_Utilization	level3	845	1269	1347	833	877	1432	1569	1036	9208	1151	102.564	0.00749021	0.0105007	0.0105831	0.007576	0.00862867	0.0111114	0.01096	0.00864495	0.00943688	0.000536228	0.00808496	0.00031911	0.0107888	0.00014682	59.251	0.000251837	0.0243477	0.0133698	52.9876	0.000342237	0.908588	0.344228
625	L1 Cofactors, Vitamins, Prosthetic Groups, Pigments - L2 Folate and pterines - L3 Pterin_biosynthesis	level3	736	989	1012	863	810	1190	1126	1077	7803	975.375	56.3604	0.00652401	0.00818379	0.00795106	0.00784885	0.00796947	0.00923363	0.0078655	0.00898707	0.00807042	0.000290106	0.00783235	0.000505322	0.0083085	0.000315625	0.638687	0.454651	0.651968	0.320404	0.328373	0.587436	0.955668	0.767974
626	L1 Cofactors, Vitamins, Prosthetic Groups, Pigments - L2 Folate and pterines - L3 Pterin_carbinolamine_dehydratase	level3	7134	7627	7900	7146	6585	8173	8854	7833	61252	7656.5	249.063	0.0632368	0.063112	0.0620685	0.0649917	0.0647888	0.0634172	0.0618482	0.0653628	0.0636033	0.000468184	0.064595	0.000468069	0.0626115	0.000384817	10.7155	0.0169607	0.102249	0.0502493	0.0355828	0.856598	0.896731	0.26992
627	L1 Cofactors, Vitamins, Prosthetic Groups, Pigments - L2 Folate and pterines - L3 Pterin_metabolism_3	level3	4258	4342	4516	3675	3714	4410	5372	4213	34500	4312.5	186.691	0.0377435	0.0359293	0.0354812	0.0334235	0.0365415	0.0342187	0.0375253	0.0351556	0.0357523	0.000533973	0.035716	0.000929239	0.0357886	0.000682812	0.00396254	0.951852	0.975187	0.479247	0.650374	0.450753	0.966813	0.871897
628	L1 Cofactors, Vitamins, Prosthetic Groups, Pigments - L2 Folate and pterines - L3 YgfZ	level3	82810	89470	96142	80485	74958	95572	107216	87810	714463	89307.9	3622.6	0.73404	0.740348	0.755366	0.731998	0.7375	0.741577	0.748941	0.732734	0.740313	0.00291691	0.734068	0.00121941	0.746558	0.00349574	11.3803	0.0149781	0.0959017	0.04713	5.01689	0.0663616	0.965441	0.860034
629	L1 Cofactors, Vitamins, Prosthetic Groups, Pigments - L2 Folate and pterines - L3 YgfZ-Iron	level3	7756	8564	9127	7555	7454	9655	9892	9387	69390	8673.75	347.307	0.0687503	0.0708655	0.0717088	0.0687115	0.0733388	0.0749165	0.069099	0.0783302	0.0719651	0.00120654	0.0722827	0.00228981	0.0716475	0.0012178	0.0599923	0.81467	0.89751	0.441073	1.65451	0.245748	0.926999	0.489174
630	L1 Cofactors, Vitamins, Prosthetic Groups, Pigments - L2 Lipoic acid - L3 Lipoic_acid_metabolism	level3	12506	12524	13765	11123	10694	13301	15464	12238	101615	12701.9	533.32	0.110855	0.103634	0.108149	0.101162	0.105217	0.103207	0.108021	0.102121	0.105296	0.001201	0.104839	0.00218416	0.105753	0.00134959	0.126782	0.733977	0.849531	0.417495	0.409075	0.546069	0.906183	0.327969
631	L1 Cofactors, Vitamins, Prosthetic Groups, Pigments - L2 NAD and NADP - L3 NAD_and_NADP_cofactor_biosynthesis_global	level3	32815	34423	36224	30951	28622	36732	41121	34142	275030	34378.8	1348.24	0.290877	0.284844	0.284604	0.281494	0.281607	0.285016	0.287244	0.284899	0.285073	0.00106506	0.28472	0.00219912	0.285427	0.000611601	0.0961048	0.76704	0.869666	0.42739	2.43373	0.169769	0.880963	0.192361
632	L1 Cofactors, Vitamins, Prosthetic Groups, Pigments - L2 NAD and NADP - L3 NAD_consumption	level3	16345	16292	17362	15632	14181	17491	19998	16689	133990	16748.8	593.12	0.144885	0.134813	0.136409	0.142171	0.139525	0.135719	0.139693	0.139262	0.13906	0.00119882	0.14146	0.00131684	0.136659	0.00106292	8.05132	0.0296647	0.134351	0.0660255	0.439126	0.53216	0.867618	0.14284
633	L1 Cofactors, Vitamins, Prosthetic Groups, Pigments - L2 NAD and NADP - L3 NAD_regulation	level3	29477	29061	31352	25657	24761	31039	36027	28947	236321	29540.1	1240.05	0.261289	0.240474	0.246326	0.233346	0.24362	0.240842	0.251661	0.241549	0.244888	0.00298427	0.244951	0.00588023	0.244826	0.00264214	0.000376497	0.985148	0.990724	0.486882	0.574009	0.477361	0.928828	0.505465
634	L1 Cofactors, Vitamins, Prosthetic Groups, Pigments - L2 OTHER Cofactors, Vitamins, Prosthetic Groups, Pigments - L3 Molybdopterin_cytosine_dinucleotide	level3	27709	29125	32237	31223	28252	32658	33756	34442	249402	31175.2	900.633	0.245617	0.241004	0.253279	0.283968	0.277967	0.253405	0.235797	0.287403	0.259805	0.00718389	0.273739	0.00957459	0.245871	0.00444225	6.9708	0.0385288	0.154024	0.0756939	0.317103	0.593756	0.867564	0.142664
635	L1 Cofactors, Vitamins, Prosthetic Groups, Pigments - L2 OTHER Cofactors, Vitamins, Prosthetic Groups, Pigments - L3 Thiamin_biosynthesis	level3	30955	32074	34171	31728	28867	33822	37666	34251	263534	32941.8	936.326	0.27439	0.265407	0.268474	0.288561	0.284018	0.262437	0.26311	0.285809	0.274026	0.00380007	0.283194	0.00308001	0.264857	0.00136302	29.6421	0.00159567	0.0375393	0.0184484	0.638835	0.454602	0.931907	0.533595
636	L1 Cofactors, Vitamins, Prosthetic Groups, Pigments - L2 Pyridoxine - L3 Pyridoxin_(Vitamin_B6)_Biosynthesis	level3	62990	64241	69163	61840	57669	69787	77539	66174	529403	66175.4	2138.69	0.558353	0.531583	0.543398	0.562425	0.567396	0.541502	0.541637	0.552192	0.549811	0.004343	0.560092	0.00321762	0.53953	0.00268408	24.08	0.00269145	0.0437109	0.0214813	0.406328	0.547377	0.887145	0.220089
637	L1 Cofactors, Vitamins, Prosthetic Groups, Pigments - L2 Pyridoxine - L3 Pyridoxin(Vitamin_B6)_Degradation_Pathway	level3	934	1036	970	940	824	1045	1052	922	7723	965.375	27.5	0.00827912	0.00857271	0.00762107	0.00854915	0.00810721	0.00810852	0.00734858	0.00769367	0.008035	0.000157134	0.00815729	0.000179316	0.00791272	0.000270375	0.56824	0.479486	0.67316	0.330819	1.24867	0.306544	0.96903	0.890292
638	L1 Cofactors, Vitamins, Prosthetic Groups, Pigments - L2 Quinone cofactors - L3 Coenzyme_PQQ_synthesis	level3	6210	6777	6837	7604	6349	7152	7369	7771	56069	7008.62	200.095	0.0550464	0.0560784	0.0537168	0.0691572	0.0624668	0.0554949	0.051475	0.0648454	0.0585351	0.00219015	0.062879	0.00295526	0.0541913	0.00103538	7.69726	0.0322348	0.140518	0.0690562	1.79818	0.228466	0.942248	0.633324
639	L1 Cofactors, Vitamins, Prosthetic Groups, Pigments - L2 Quinone cofactors - L3 Menaquinone_and_Phylloquinone_Biosynthesis	level3	14937	12184	12184	11978	10688	12809	14698	12507	101985	12748.1	502.293	0.132404	0.10082	0.095727	0.108938	0.105158	0.0993895	0.102671	0.104365	0.106184	0.00400011	0.112716	0.00663795	0.0996519	0.00147059	3.69227	0.103047	0.272389	0.133863	0.997194	0.356545	0.825691	0.0535335
640	L1 Cofactors, Vitamins, Prosthetic Groups, Pigments - L2 Quinone cofactors - L3 Menaquinone_Biosynthesis_via_Futalosine_--_gjo	level3	9960	9273	10306	9139	8194	9760	12226	9333	78191	9773.88	415.658	0.0882869	0.0767324	0.080972	0.0831178	0.0806195	0.0757313	0.0854028	0.0778796	0.0810928	0.00153968	0.082476	0.00221269	0.0797096	0.00221166	0.781885	0.410595	0.613582	0.301539	0.0238124	0.882423	0.892738	0.248106
641	L1 Cofactors, Vitamins, Prosthetic Groups, Pigments - L2 Quinone cofactors - L3 Plastoquinone_Biosynthesis	level3	8505	9071	9607	7955	7238	9859	10519	9036	71790	8973.75	374.552	0.0753896	0.0750609	0.0754801	0.0723495	0.0712136	0.0764994	0.0734788	0.0754013	0.0743591	0.000643456	0.0735885	0.00106871	0.0751298	0.000627761	1.54645	0.260043	0.468226	0.230105	3.82815	0.0981615	0.914631	0.38783
642	L1 Cofactors, Vitamins, Prosthetic Groups, Pigments - L2 Quinone cofactors - L3 Pyrroloquinoline_Quinone_biosynthesis	level3	1742	2141	2325	2052	1814	2395	2572	2126	17167	2145.88	99.8408	0.0154413	0.0177164	0.018267	0.0186626	0.0178477	0.0185836	0.0179663	0.0177405	0.0177782	0.000357975	0.017423	0.000691902	0.0181333	0.000187615	0.981719	0.360035	0.565943	0.278127	0.970194	0.362669	0.885872	0.214107
643	L1 Cofactors, Vitamins, Prosthetic Groups, Pigments - L2 Quinone cofactors - L3 Tocopherol_Biosynthesis	level3	128	100	125	96	81	115	124	99	868	108.5	5.99106	0.00113461	0.000827482	0.000982097	0.000873105	0.000796947	0.000892325	0.000866183	0.00082611	0.000899857	3.89704e-05	0.000907693	7.72489e-05	0.000892022	3.28465e-05	0.0348536	0.858055	0.922835	0.453519	0.582358	0.474315	0.865049	0.134754
644	L1 Cofactors, Vitamins, Prosthetic Groups, Pigments - L2 Quinone cofactors - L3 Ubiquinone_Biosynthesis	level3	14373	16567	17514	14474	13560	17615	19482	16196	129781	16222.6	706.065	0.127404	0.137089	0.137604	0.131639	0.133415	0.136681	0.136088	0.135148	0.134384	0.0012221	0.131902	0.00166142	0.136865	0.000320482	8.6066	0.0261609	0.125311	0.0615828	3.50745	0.110247	0.915454	0.394076
645	L1 Cofactors, Vitamins, Prosthetic Groups, Pigments - L2 Riboflavin, FMN, FAD - L3 Flavodoxin	level3	3165	3048	3128	2720	2666	3162	3199	3250	24338	3042.25	79.0494	0.028055	0.0252216	0.024576	0.024738	0.0262304	0.0245351	0.0223461	0.0271198	0.0253527	0.000625383	0.0265358	0.000705606	0.0241697	0.000627867	6.27544	0.0462094	0.17023	0.0836581	0.258497	0.629302	0.887336	0.221
646	L1 Cofactors, Vitamins, Prosthetic Groups, Pigments - L2 Riboflavin, FMN, FAD - L3 riboflavin_to_FAD	level3	10664	10925	11525	9700	9261	11222	13065	10666	87028	10878.5	410.036	0.0945273	0.0904024	0.0905494	0.08822	0.0911176	0.0870754	0.0912635	0.0890029	0.0902698	0.000801104	0.0907169	0.00140985	0.0898227	0.000934859	0.279447	0.616038	0.770656	0.378732	0.8166	0.401	0.929875	0.514934
647	L1 Cofactors, Vitamins, Prosthetic Groups, Pigments - L2 Riboflavin, FMN, FAD - L3 Riboflavin,_FMN_and_FAD_metabolism	level3	11663	11633	12863	10888	10260	12324	13884	11863	95378	11922.2	398.255	0.103383	0.096261	0.101062	0.0990246	0.100947	0.0956262	0.0969845	0.0989913	0.0990348	0.000946653	0.100586	0.0010381	0.0974834	0.00122463	3.7356	0.101454	0.269301	0.132346	0.00112151	0.974371	0.82626	0.054272
648	L1 Cofactors, Vitamins, Prosthetic Groups, Pigments - L2 Tetrapyrroles - L3 Chlorophyll_Biosynthesis	level3	1978	1946	2093	1714	1612	2369	2083	1954	15749	1968.62	82.5573	0.0175333	0.0161028	0.0164442	0.0155886	0.0158602	0.0183819	0.0145505	0.0163052	0.0163458	0.000415302	0.0163218	0.000429988	0.0163699	0.000787154	0.002867	0.959036	0.978734	0.48099	0.576159	0.476573	0.958147	0.792275
649	L1 Cofactors, Vitamins, Prosthetic Groups, Pigments - L2 Tetrapyrroles - L3 Chlorophyll_Degradation	level3	37	47	42	20	33	46	43	33	301	37.625	3.16192	0.000327974	0.000388916	0.000329985	0.000181897	0.000324682	0.00035693	0.00030037	0.00027537	0.000310765	2.19846e-05	0.000277481	3.40566e-05	0.00034405	1.8896e-05	2.92142	0.138269	0.323463	0.158963	0.650607	0.450676	0.904268	0.31546
650	L1 Cofactors, Vitamins, Prosthetic Groups, Pigments - L2 Tetrapyrroles - L3 Cobalamin_synthesis	level3	11257	11599	10277	12825	10347	11192	11514	12316	91327	11415.9	309.202	0.0997837	0.0959796	0.0807441	0.116641	0.101803	0.0868427	0.0804293	0.102771	0.0956243	0.00438712	0.10525	0.00384785	0.0859989	0.0036396	13.2107	0.0109043	0.0808158	0.0397162	0.0563157	0.820312	0.786461	0.0204675
651	L1 Cofactors, Vitamins, Prosthetic Groups, Pigments - L2 Tetrapyrroles - L3 Coenzyme_B12_biosynthesis	level3	36226	38691	38496	37984	33289	40248	41596	40264	306794	38349.2	927.737	0.321113	0.320161	0.302455	0.345458	0.327525	0.312298	0.290562	0.335985	0.319445	0.00625757	0.33252	0.00527953	0.306369	0.00639366	9.9471	0.0197169	0.109216	0.053673	0.190477	0.677787	0.946155	0.672455
652	L1 Cofactors, Vitamins, Prosthetic Groups, Pigments - L2 Tetrapyrroles - L3 Heme_and_Siroheme_Biosynthesis	level3	55832	59866	62904	53812	50041	62271	71649	57934	474309	59288.6	2331.36	0.494903	0.49538	0.494223	0.489412	0.492346	0.483183	0.500493	0.483433	0.491671	0.00212984	0.490023	0.00246673	0.49332	0.00364325	0.561301	0.482065	0.674608	0.33153	0.115875	0.745154	0.927854	0.496753
653	L1 Cofactors, Vitamins, Prosthetic Groups, Pigments - L2 Tetrapyrroles - L3 Heme_biosynthesis_orphans	level3	1208	781	858	966	786	727	845	856	7027	878.375	53.3335	0.0107079	0.00646263	0.00674112	0.00878562	0.00773333	0.00564105	0.00590262	0.00714293	0.00738965	0.000592924	0.00859244	0.000782709	0.00618685	0.000251985	8.5588	0.0264399	0.126027	0.0619347	2.58378	0.159088	0.949042	0.701571
654	L1 DNA Metabolism - L2 CRISPs - L3 CRISP_Cmr_Cluster	level3	25	34	46	29	26	41	30	55	286	35.75	3.769	0.000221604	0.000281344	0.000361412	0.00026375	0.00025581	0.000318133	0.00020956	0.00045895	0.00029632	2.90311e-05	0.000300028	5.3757e-05	0.000292612	3.21576e-05	0.0140165	0.909622	0.953511	0.468594	0.080669	0.78594	0.906487	0.329989
655	L1 DNA Metabolism - L2 CRISPs - L3 CRISPRs	level3	1132	1335	1217	1138	916	1329	1370	1179	9616	1202	52.3702	0.0100342	0.0110469	0.0095617	0.0103499	0.00901238	0.0103122	0.00956992	0.00983822	0.00996568	0.000219018	0.00980869	0.000285596	0.0101227	0.000354765	0.475288	0.516326	0.700447	0.344228	0.420991	0.540467	0.946589	0.676824
656	L1 DNA Metabolism - L2 DNA recombination - L3 DNA_recombination,_archaeal	level3	6	4	0	9	9	4	8	6	46	5.75	1.0815	5.31849e-05	3.30993e-05	0	8.18536e-05	8.85496e-05	3.10374e-05	5.58828e-05	5.00673e-05	4.92093e-05	1.00762e-05	6.84138e-05	9.80898e-06	3.00049e-05	1.14768e-05	6.4723	0.0438395	0.165392	0.0812802	0.0805977	0.786031	0.955463	0.765942
657	L1 DNA Metabolism - L2 DNA recombination - L3 RuvABC_plus_a_hypothetical	level3	6638	7105	7318	5862	5653	7201	8128	6308	54213	6776.62	291.092	0.0588402	0.0587926	0.0574959	0.053314	0.055619	0.0558751	0.0567769	0.0526374	0.0561689	0.000814613	0.0551026	0.00139979	0.0572351	0.000615993	1.94429	0.212647	0.413399	0.203161	2.13861	0.193952	0.956284	0.774057
658	L1 DNA Metabolism - L2 DNA repair - L3 2-phosphoglycolate_salvage	level3	2918	3678	3861	3116	2924	3884	4176	3711	28268	3533.5	170.081	0.0258656	0.0304348	0.030335	0.0283395	0.0287688	0.0301373	0.0291708	0.0309666	0.0292523	0.000579963	0.0284851	0.00104568	0.0300195	0.000289566	1.99971	0.20706	0.406614	0.199827	2.0173	0.205331	0.905338	0.322401
659	L1 DNA Metabolism - L2 DNA repair - L3 ATP-dependent_Nuclease	level3	1336	1008	1295	815	888	1099	1335	1013	8789	1098.62	72.1028	0.0118425	0.00834102	0.0101745	0.0074123	0.0087369	0.00852753	0.00932544	0.00845302	0.00910165	0.000482354	0.00911118	0.000953922	0.00909213	0.000419222	0.00033435	0.986004	0.990938	0.486988	0.470272	0.518467	0.901611	0.298736
660	L1 DNA Metabolism - L2 DNA repair - L3 DNA_repair_and_recombination_eukaryotic	level3	16	18	14	29	21	11	13	13	135	16.875	2.06534	0.000141826	0.000148947	0.000109995	0.00026375	0.000206616	8.53529e-05	9.08095e-05	0.000108479	0.000144472	2.19476e-05	0.000180168	3.45144e-05	0.000108776	1.43951e-05	3.64459	0.104841	0.274967	0.13513	4.17733	0.0869793	0.98547	0.984782
661	L1 DNA Metabolism - L2 DNA repair - L3 DNA_Repair_Base_Excision	level3	82525	82278	87126	76196	70361	88115	97401	83707	667709	83463.6	2854.01	0.731514	0.680835	0.68453	0.692991	0.692271	0.683715	0.68038	0.698497	0.693092	0.005945	0.703818	0.00933607	0.682365	0.00103239	5.21642	0.0624604	0.204213	0.100359	1.32292	0.293839	0.796963	0.0265587
662	L1 DNA Metabolism - L2 DNA repair - L3 DNA_repair,_bacterial	level3	61798	65547	67949	59399	55870	68302	77487	64257	520609	65076.1	2319.6	0.547787	0.542389	0.53386	0.540225	0.549696	0.529979	0.541273	0.536195	0.540176	0.00236936	0.543476	0.00317354	0.536876	0.00297766	2.30025	0.180142	0.376844	0.185196	0.0545566	0.823081	0.843804	0.0823955
663	L1 DNA Metabolism - L2 DNA repair - L3 DNA_repair,_bacterial_DinG_and_relatives	level3	33	47	71	26	34	85	77	45	418	52.25	7.91642	0.000292517	0.000388916	0.000557831	0.000236466	0.000334521	0.000659545	0.000537872	0.000375504	0.000422897	5.18231e-05	0.000309752	2.97276e-05	0.000536041	5.58099e-05	12.8065	0.0116624	0.08392	0.0412417	0.466524	0.520078	0.974239	0.92904
664	L1 DNA Metabolism - L2 DNA repair - L3 DNA_repair,_bacterial_MutL-MutS_system	level3	18844	23320	24556	19619	18407	24501	27399	21235	177881	22235.1	1136.74	0.167036	0.192969	0.192931	0.178432	0.181104	0.190112	0.191391	0.177196	0.183896	0.00334228	0.175942	0.00307857	0.191851	0.000686273	25.44	0.00234797	0.042196	0.0207368	1.26707	0.303318	0.863222	0.129261
665	L1 DNA Metabolism - L2 DNA repair - L3 DNA_repair,_bacterial_photolyase	level3	398	472	489	323	271	515	524	343	3335	416.875	34.1349	0.00352793	0.00390571	0.00384196	0.00293763	0.00266633	0.00399607	0.00366032	0.00286218	0.00342477	0.000185497	0.00299852	0.0001855	0.00385102	7.09917e-05	18.422	0.00513708	0.0575492	0.0282821	0.850052	0.392103	0.931054	0.52572
666	L1 DNA Metabolism - L2 DNA repair - L3 DNA_repair,_bacterial_RecBCD_pathway	level3	10267	9989	9811	9744	8486	10017	10565	10081	78960	9870	217.77	0.0910082	0.0826572	0.0770828	0.0886201	0.0834925	0.0777254	0.0738002	0.0841213	0.0823135	0.00207466	0.0868105	0.00180593	0.0778164	0.00182824	12.2496	0.0128272	0.0881711	0.0433309	0.215131	0.659125	0.92471	0.469229
667	L1 DNA Metabolism - L2 DNA repair - L3 DNA_repair,_bacterial_RecFOR_pathway	level3	20780	21349	21528	18842	17555	22099	24692	20794	167639	20954.9	754.022	0.184197	0.176659	0.169141	0.171365	0.172721	0.171474	0.172482	0.173516	0.173944	0.00164825	0.17545	0.00294935	0.172439	0.00157112	0.811802	0.402304	0.607923	0.298758	0.212132	0.661322	0.851553	0.0987795
668	L1 DNA Metabolism - L2 DNA repair - L3 DNA_repair,_bacterial_UmuCD_system	level3	4847	4803	5022	4341	4051	5104	5791	4707	38666	4833.25	184.075	0.0429645	0.039744	0.0394567	0.0394807	0.0398572	0.0396037	0.0404521	0.0392778	0.0401046	0.000427509	0.040395	0.000864866	0.0398141	0.0002206	0.423584	0.539264	0.7156	0.351675	0.880855	0.384194	0.827095	0.0553718
669	L1 DNA Metabolism - L2 DNA repair - L3 DNA_repair,_bacterial_UvrD_and_related_helicases	level3	2197	2973	3104	2346	2113	3143	3456	2451	21783	2722.88	178.598	0.0194745	0.024601	0.0243874	0.0213365	0.0207895	0.0243876	0.0241414	0.0204525	0.0224463	0.000753993	0.0205132	0.000391223	0.0243794	9.39506e-05	92.3319	7.26805e-05	0.0181349	0.0133698	3.11784	0.127875	0.922583	0.451171
670	L1 DNA Metabolism - L2 DNA repair - L3 DNA_repair,_UvrABC_system	level3	70526	69344	76298	60265	57500	76562	87064	67506	565065	70633.1	3350.49	0.625153	0.573809	0.599456	0.548101	0.565734	0.594071	0.608172	0.563307	0.584725	0.00922775	0.575574	0.0169808	0.593877	0.00729294	0.980942	0.360211	0.565943	0.278127	0.4474	0.528453	0.913344	0.378215
671	L1 DNA Metabolism - L2 DNA repair - L3 Nonhomologous_End-Joining_in_Bacteria	level3	6708	6599	7075	6305	5829	6921	7382	6947	53766	6720.75	170.979	0.0594607	0.0546055	0.0555867	0.057343	0.0573506	0.0537025	0.0515658	0.0579695	0.055948	0.000911414	0.058031	0.000498676	0.0538651	0.000857579	17.6343	0.00569012	0.0597732	0.029375	0.75386	0.418626	0.954405	0.755438
672	L1 DNA Metabolism - L2 DNA repair - L3 Uracil-DNA_glycosylase	level3	9514	8808	9598	8559	7768	9257	10791	9204	73499	9187.38	310.686	0.0843335	0.0728846	0.0754094	0.0778428	0.0764282	0.0718283	0.0753789	0.0768032	0.0763636	0.00133936	0.0788519	0.00185154	0.0738753	0.000903035	5.83616	0.0521593	0.184168	0.0905077	0.197274	0.672501	0.839718	0.0748221
673	L1 DNA Metabolism - L2 DNA replication - L3 DNA_Helicase_of_Unknown_Function	level3	430	403	433	261	236	366	467	350	2946	368.25	29.367	0.00381158	0.00333475	0.00340198	0.00237375	0.00232197	0.00283992	0.00326216	0.00292059	0.00303334	0.00018303	0.00285697	0.000345816	0.0032097	0.000126524	0.917562	0.375106	0.58035	0.285208	2.11369	0.196214	0.888302	0.225647
674	L1 DNA Metabolism - L2 DNA replication - L3 DNA_replication,_archaeal	level3	3634	3809	4160	3538	3212	3754	4525	3748	30380	3797.5	140.282	0.0322123	0.0315188	0.0326842	0.0321776	0.0316024	0.0291286	0.0316087	0.0312753	0.031526	0.00037938	0.0318169	0.000228351	0.0312351	0.000750403	0.550228	0.486235	0.678011	0.333202	0.86582	0.388021	0.884236	0.206632
675	L1 DNA Metabolism - L2 DNA replication - L3 DNA_topoisomerases,_Type_I,_ATP-independent	level3	9916	9217	10422	8813	8206	10322	11422	9666	77984	9748	357.444	0.0878969	0.076269	0.0818833	0.0801528	0.0807376	0.080092	0.0797866	0.0806583	0.0809346	0.00114872	0.0823614	0.0018497	0.0795077	0.00117445	1.6963	0.240529	0.446525	0.219441	0.0599115	0.814792	0.916673	0.403452
676	L1 DNA Metabolism - L2 DNA replication - L3 DNA_topoisomerases,_Type_II,_ATP-dependent	level3	9783	11987	12916	8866	9117	13399	14166	10691	90925	11365.6	720.004	0.086718	0.0991902	0.101478	0.0806349	0.0897008	0.103968	0.0989544	0.0892115	0.0937319	0.00292542	0.0865663	0.0020822	0.100898	0.00117092	35.9909	0.000965178	0.0317008	0.015583	0.440988	0.531321	0.901586	0.298583
677	L1 DNA Metabolism - L2 DNA replication - L3 DNA-replication	level3	87968	92917	98573	82909	77444	98426	111605	90567	740409	92551.1	3732.34	0.779762	0.768871	0.774466	0.754044	0.76196	0.763722	0.779599	0.75574	0.767271	0.00356333	0.762876	0.00587991	0.771665	0.00343633	1.66518	0.244399	0.449594	0.220949	0.326964	0.588218	0.903826	0.312623
678	L1 DNA Metabolism - L2 DNA replication - L3 Plasmid_replication	level3	8685	8977	9079	7711	7221	9144	10364	8634	69815	8726.88	336.759	0.0769851	0.074283	0.0713317	0.0701303	0.0710463	0.0709515	0.0723961	0.0720468	0.0723964	0.000789635	0.0725521	0.0015286	0.0722406	0.000746304	0.0335446	0.860711	0.924046	0.454114	0.470439	0.518396	0.885703	0.213324
679	L1 DNA Metabolism - L2 DNA uptake, competence - L3 Competence_in_Streptococci	level3	0	5	2	1	3	2	6	2	21	2.625	0.705527	0	4.13741e-05	1.57136e-05	9.09484e-06	2.95165e-05	1.55187e-05	4.19121e-05	1.66891e-05	2.12274e-05	5.31817e-06	1.38251e-05	6.24455e-06	2.86296e-05	7.51424e-06	2.29601	0.180486	0.377085	0.185315	1.31551	0.29507	0.845985	0.0867287
680	L1 DNA Metabolism - L2 DNA uptake, competence - L3 DNA_processing_cluster	level3	10611	11493	12277	10329	9697	12060	13653	11173	91293	11411.6	443.396	0.0940575	0.0951025	0.0964577	0.0939406	0.0954073	0.0935778	0.0953709	0.0932336	0.0946435	0.000391323	0.0941597	0.000453932	0.0951272	0.000593778	1.67551	0.243105	0.448214	0.220271	0.180021	0.686147	0.943935	0.650165
681	L1 DNA Metabolism - L2 DNA uptake, competence - L3 Gram_Positive_Competence	level3	581	490	499	410	461	473	616	473	4003	500.375	23.6023	0.00515007	0.00405466	0.00392053	0.00372889	0.00453571	0.00367017	0.00430297	0.00394697	0.00416375	0.000173274	0.00434041	0.000319172	0.00398708	0.00013204	1.04637	0.345805	0.551173	0.270869	3.6912	0.103087	0.975107	0.934791
682	L1 DNA Metabolism - L2 DNA uptake, competence - L3 Late_competence	level3	353	302	343	293	303	324	450	360	2728	341	17.9025	0.00312904	0.002499	0.00269487	0.00266479	0.00298117	0.00251403	0.00314341	0.00300404	0.00282879	9.40872e-05	0.00294476	9.88197e-05	0.00271283	0.000150268	1.66307	0.244665	0.449718	0.22101	0.399399	0.550705	0.940239	0.613433
683	L1 DNA Metabolism - L2 DNA uptake, competence - L3 Natural_DNA_Transformation_in_Vibrio	level3	3	1	2	1	2	5	7	0	21	2.625	0.822398	2.65924e-05	8.27482e-06	1.57136e-05	9.09484e-06	1.96777e-05	3.87968e-05	4.88974e-05	0	2.08809e-05	5.82561e-06	1.38412e-05	5.85068e-06	2.79206e-05	9.54501e-06	1.58156	0.255267	0.462457	0.22727	3.59351	0.106811	0.941482	0.625714
684	L1 DNA Metabolism - L2 OTHER DNA Metabolism - L3 DNA_phosphorothioation	level3	599	548	577	442	406	559	633	485	4249	531.125	27.992	0.00530963	0.0045346	0.00453336	0.00401992	0.00399457	0.00433748	0.00442172	0.0040471	0.0043998	0.000152425	0.00434281	0.000322452	0.00445679	4.77692e-05	0.122275	0.738526	0.852042	0.418728	0.675867	0.44245	0.772348	0.0143783
685	L1 DNA Metabolism - L2 OTHER DNA Metabolism - L3 DNA_structural_proteins,_bacterial	level3	3807	4439	4697	3809	3517	4813	5329	4045	34456	4307	217.977	0.0337458	0.0367319	0.0369033	0.0346423	0.0346032	0.0373458	0.0372249	0.0337537	0.0356189	0.000557781	0.0341862	0.000252142	0.0370515	0.000141644	98.1542	6.10781e-05	0.0173666	0.0133698	20.8252	0.00383684	0.874331	0.166095
686	L1 DNA Metabolism - L2 OTHER DNA Metabolism - L3 Nucleoid-associated_proteins_in_Bacteria	level3	70	105	136	105	99	130	134	157	936	117	9.67323	0.00062049	0.000868856	0.00106852	0.000954958	0.000974046	0.00100872	0.000936036	0.00131009	0.000967715	6.82184e-05	0.000964897	0.000140819	0.000970532	4.33858e-05	0.00146268	0.970733	0.984725	0.483934	1.22618	0.310558	0.937433	0.58601
687	L1 DNA Metabolism - L2 OTHER DNA Metabolism - L3 Restriction-Modification_System	level3	3717	3930	4274	3533	3358	4229	4811	3792	31644	3955.5	165.179	0.032948	0.03252	0.0335799	0.0321321	0.0330388	0.0328143	0.0336065	0.0316425	0.0327853	0.000239059	0.0324404	0.000335105	0.0331302	0.000274037	2.53923	0.162157	0.354607	0.174268	0.432134	0.535332	0.846861	0.0885285
688	L1 DNA Metabolism - L2 OTHER DNA Metabolism - L3 Type_I_Restriction-Modification	level3	22670	23342	25853	20204	19356	25654	29752	23251	190082	23760.2	1176.66	0.20095	0.193151	0.203121	0.183752	0.190441	0.199058	0.207828	0.194019	0.19654	0.00272258	0.192291	0.00358589	0.20079	0.00311346	3.20297	0.123707	0.302705	0.148762	0.0413022	0.845673	0.943108	0.641899
689	L1 DNA Metabolism - L2 OTHER DNA Metabolism - L3 YcfH	level3	4122	4367	4579	3682	3484	4460	5248	4252	34194	4274.25	192.868	0.036538	0.0361361	0.0359762	0.0334872	0.0342785	0.0346067	0.0366591	0.035481	0.0353954	0.00040766	0.0349462	0.000670468	0.0358445	0.000437615	1.25891	0.304741	0.512718	0.25197	1.45777	0.272717	0.958034	0.791176
690	L1 Dormancy and Sporulation - L2 OTHER Dormancy and Sporulation - L3 Bacillus_biofilm_matrix_protein_component_TasA_and_homologs	level3	6	8	16	5	17	6	14	10	82	10.25	1.69821	5.31849e-05	6.61985e-05	0.000125708	4.54742e-05	0.00016726	4.65561e-05	9.77948e-05	8.34454e-05	8.57029e-05	1.52316e-05	8.73412e-05	2.78714e-05	8.40645e-05	1.74375e-05	0.00993365	0.923855	0.962218	0.472873	0.228837	0.649319	0.89758	0.274766
691	L1 Dormancy and Sporulation - L2 OTHER Dormancy and Sporulation - L3 Exosporium	level3	81	53	82	57	50	48	91	46	508	63.5	6.38916	0.000717996	0.000438565	0.000644256	0.000518406	0.000491942	0.000372449	0.000635666	0.000383849	0.000525391	4.54183e-05	0.000528048	6.9684e-05	0.000522734	6.90358e-05	0.00293514	0.958553	0.978639	0.480943	0.284639	0.612852	0.919989	0.42977
692	L1 Dormancy and Sporulation - L2 OTHER Dormancy and Sporulation - L3 Persister_Cells	level3	4532	4601	4716	4363	3796	4722	5497	4719	36946	4618.25	166.458	0.0401723	0.0380724	0.0370526	0.0396808	0.0373483	0.0366397	0.0383984	0.0393779	0.0383428	0.000459805	0.0391448	0.000620818	0.0375408	0.000415193	4.61269	0.0753434	0.228416	0.112253	0.0312435	0.865514	0.905006	0.320231
693	L1 Dormancy and Sporulation - L2 OTHER Dormancy and Sporulation - L3 Spore_Core_Dehydration	level3	750	782	846	715	667	982	1041	844	6627	828.375	45.6215	0.00664811	0.00647091	0.00664683	0.00650281	0.00656251	0.00761968	0.00727174	0.00704279	0.00684567	0.000148579	0.00668906	0.000121623	0.00700229	0.000268094	1.13211	0.328261	0.534273	0.262563	5.17256	0.0632907	0.969304	0.89249
694	L1 Dormancy and Sporulation - L2 OTHER Dormancy and Sporulation - L3 Spore_germination	level3	67	43	76	48	45	35	76	49	439	54.875	5.59795	0.000593898	0.000355817	0.000597115	0.000436552	0.000442748	0.000271577	0.000530886	0.000408883	0.000454685	4.03878e-05	0.00047052	4.17796e-05	0.000438849	7.54946e-05	0.134732	0.726174	0.846089	0.415803	3.34858	0.117002	0.938227	0.593719
695	L1 Dormancy and Sporulation - L2 OTHER Dormancy and Sporulation - L3 Spore_pigment_biosynthetic_cluster_in_Actinomycetes	level3	1040	618	566	908	695	554	630	800	5811	726.375	61.8495	0.00921872	0.00511384	0.00444694	0.00825812	0.006838	0.00429868	0.00440077	0.00667563	0.00615634	0.000669111	0.00774762	0.000605619	0.00456506	0.000185531	25.2462	0.00239319	0.042196	0.0207368	7.66709	0.0324675	0.950049	0.711726
696	L1 Dormancy and Sporulation - L2 OTHER Dormancy and Sporulation - L3 Sporulation_Cluster	level3	238	141	197	167	141	168	271	183	1506	188.25	16.2313	0.00210967	0.00116675	0.00154779	0.00151884	0.00138728	0.00130357	0.00189303	0.00152705	0.00155675	0.000109064	0.00163571	0.000161199	0.00147778	0.000159275	0.485661	0.511952	0.698494	0.343269	0.139654	0.721474	0.860309	0.12093
697	L1 Dormancy and Sporulation - L2 OTHER Dormancy and Sporulation - L3 Sporulation_draft	level3	24	14	25	25	11	36	37	28	200	25	3.25137	0.00021274	0.000115847	0.000196419	0.000227371	0.000108227	0.000279337	0.000258458	0.000233647	0.000204006	2.2016e-05	0.000195496	2.94175e-05	0.000212515	3.67191e-05	0.130844	0.729956	0.847294	0.416395	0.447376	0.528464	0.862678	0.127668
698	L1 Dormancy and Sporulation - L2 OTHER Dormancy and Sporulation - L3 Sporulation_gene_orphans	level3	478	349	387	361	321	393	473	351	3113	389.125	20.4629	0.00423706	0.00288791	0.00304057	0.00328324	0.00315827	0.00304942	0.00330407	0.00292893	0.00323619	0.000152567	0.00340188	0.000287899	0.00307049	8.62325e-05	1.21581	0.312437	0.519089	0.255102	1.15643	0.323538	0.878376	0.181701
699	L1 Dormancy and Sporulation - L2 OTHER Dormancy and Sporulation - L3 Sporulation-associated_proteins_with_broader_functions	level3	154	187	279	127	147	245	291	154	1584	198	22.7777	0.00136508	0.00154739	0.00219204	0.00115504	0.00144631	0.00190104	0.00203274	0.00128506	0.00161559	0.000133978	0.00131287	6.2058e-05	0.0019183	0.000137205	16.1642	0.00695511	0.0653003	0.0320912	1.26845	0.303078	0.959647	0.806728
700	L1 Dormancy and Sporulation - L2 OTHER Dormancy and Sporulation - L3 SpoVS_protein_family	level3	35	23	35	22	26	30	39	43	253	31.625	2.69879	0.000310245	0.000190321	0.000274987	0.000200087	0.00025581	0.000232781	0.000272428	0.000358815	0.000261934	1.97491e-05	0.000281239	3.42683e-05	0.000242629	1.99336e-05	0.948505	0.367713	0.573654	0.281917	1.46277	0.271977	0.961848	0.827511
701	L1 Dormancy and Sporulation - L2 Spore DNA protection - L3 Dipicolinate_Synthesis	level3	3	6	1	4	4	6	5	4	33	4.125	0.580563	2.65924e-05	4.96489e-05	7.85678e-06	3.63794e-05	3.93554e-05	4.65561e-05	3.49267e-05	3.33782e-05	3.43367e-05	4.58173e-06	3.39263e-05	2.73219e-06	3.47471e-05	9.50718e-06	0.00688482	0.936571	0.967415	0.475427	1.94798	0.212268	0.900467	0.291764
702	L1 Dormancy and Sporulation - L2 Spore DNA protection - L3 Small_acid-soluble_spore_proteins	level3	2	4	0	0	1	1	1	7	16	2	0.845154	1.77283e-05	3.30993e-05	0	0	9.83885e-06	7.75935e-06	6.98535e-06	5.84118e-05	1.67279e-05	7.0572e-06	2.14947e-05	1.28288e-05	1.1961e-05	7.25892e-06	0.418338	0.541704	0.716299	0.352019	0.510969	0.501572	0.855833	0.109088
703	L1 Fatty Acids, Lipids, and Isoprenoids - L2 Fatty acids - L3 Acyl-CoA_thioesterase_II	level3	2148	2313	2083	2594	2123	2427	2259	2824	18771	2346.38	90.958	0.0190402	0.0191397	0.0163657	0.023592	0.0208879	0.0188319	0.0157799	0.023565	0.0196503	0.00103047	0.0217713	0.00110949	0.0175293	0.000851693	9.19789	0.0230148	0.117211	0.0576022	0.532077	0.493216	0.856472	0.110708
704	L1 Fatty Acids, Lipids, and Isoprenoids - L2 Fatty acids - L3 Carnitine_Metabolism_in_Microorganisms	level3	1286	1336	1328	1436	1143	1395	1430	1521	10875	1359.38	40.5286	0.0113993	0.0110552	0.0104338	0.0130602	0.0112458	0.0108243	0.00998904	0.012692	0.0113375	0.000373038	0.0120993	0.000455808	0.0105756	0.000233805	8.84763	0.0248127	0.121975	0.0599433	8.95925	0.0242199	0.934489	0.557801
705	L1 Fatty Acids, Lipids, and Isoprenoids - L2 Fatty acids - L3 Fatty_Acid_Biosynthesis_FASI	level3	2004	2119	1808	2202	1949	2452	2217	2602	17353	2169.12	92.5258	0.0177638	0.0175343	0.0142051	0.0200268	0.0191759	0.0190259	0.0154865	0.0217125	0.0181164	0.000857838	0.0196698	0.000825481	0.016563	0.00106959	5.28759	0.0611445	0.201978	0.0992601	0.732855	0.424822	0.954495	0.756337
706	L1 Fatty Acids, Lipids, and Isoprenoids - L2 Fatty acids - L3 Fatty_Acid_Biosynthesis_FASII	level3	108334	114500	119428	107820	97119	120390	134968	114856	917415	114677	3924.59	0.960289	0.947467	0.938319	0.980606	0.955539	0.934148	0.942798	0.958421	0.952198	0.00526361	0.963714	0.00571488	0.940683	0.00286911	12.971	0.0113457	0.0827462	0.0406649	0.204521	0.666986	0.876329	0.173648
707	L1 Fatty Acids, Lipids, and Isoprenoids - L2 Fatty acids - L3 Fatty_acid_degradation_regulons	level3	90443	96760	98767	89284	80667	103155	112151	101351	772578	96572.2	3426.22	0.8017	0.800671	0.77599	0.812024	0.79367	0.800416	0.783413	0.845728	0.801702	0.00744934	0.813281	0.0114494	0.790123	0.00620457	3.16232	0.125674	0.305595	0.150182	0.398912	0.550941	0.927399	0.492711
708	L1 Fatty Acids, Lipids, and Isoprenoids - L2 Fatty acids - L3 Fatty_acid_metabolism_cluster	level3	43	39	45	30	34	48	55	35	329	41.125	2.91203	0.000381158	0.000322718	0.000353555	0.000272845	0.000334521	0.000372449	0.000384194	0.000292059	0.000339187	1.46478e-05	0.000320146	2.40752e-05	0.000358229	1.34141e-05	1.90943	0.216273	0.418027	0.205435	1.77394	0.231254	0.958809	0.798683
709	L1 Fatty Acids, Lipids, and Isoprenoids - L2 Fatty acids - L3 Phospholipid_and_Fatty_acid_biosynthesis_related_cluster	level3	4809	6580	7041	4691	4844	7390	8067	5507	48929	6116.12	467.29	0.0426277	0.0544483	0.0553196	0.0426639	0.0476594	0.0573416	0.0563508	0.0459534	0.0502956	0.00220244	0.0447261	0.00125054	0.0558651	0.00062722	63.393	0.000208914	0.0237031	0.0133698	4.78976	0.0712168	0.934532	0.558203
710	L1 Fatty Acids, Lipids, and Isoprenoids - L2 Fatty acids - L3 Polyunsaturated_Fatty_Acids_synthesis	level3	322	283	350	244	189	330	371	249	2338	292.25	21.8728	0.00285426	0.00234177	0.00274987	0.00221914	0.00185954	0.00256059	0.00259156	0.00207779	0.00240682	0.00012122	0.00225268	0.000213729	0.00256095	8.39976e-05	1.80196	0.228035	0.431326	0.211971	1.18938	0.317303	0.933999	0.553159
711	L1 Fatty Acids, Lipids, and Isoprenoids - L2 Isoprenoids - L3 Acyclic_terpenes_utilization	level3	3947	5215	5476	4368	3883	5447	5827	5187	39350	4918.75	263.717	0.0349868	0.0431532	0.0430237	0.0397263	0.0382042	0.0422652	0.0407036	0.0432831	0.0406683	0.00103811	0.0390501	0.00172244	0.0422864	0.000562777	3.18977	0.124341	0.303715	0.149258	2.46946	0.167135	0.947836	0.6894
712	L1 Fatty Acids, Lipids, and Isoprenoids - L2 Isoprenoids - L3 Archaeal_lipids	level3	3089	3243	3332	2819	2719	3474	3991	3145	25812	3226.5	140.552	0.0273814	0.0268352	0.0261788	0.0256384	0.0267518	0.026956	0.0278785	0.0262436	0.026733	0.000251354	0.0265038	0.000370621	0.0269621	0.000349944	0.808565	0.403187	0.608083	0.298837	0.133793	0.727081	0.926128	0.481523
713	L1 Fatty Acids, Lipids, and Isoprenoids - L2 Isoprenoids - L3 Carotenoids	level3	23195	22514	23603	21241	19307	23428	26640	22606	182534	22816.8	740.289	0.205604	0.186299	0.185444	0.193184	0.189959	0.181786	0.18609	0.188637	0.189625	0.00257589	0.194346	0.00387231	0.184905	0.00105534	5.53335	0.0568788	0.19401	0.0953445	1.43051	0.276799	0.866849	0.140373
714	L1 Fatty Acids, Lipids, and Isoprenoids - L2 Isoprenoids - L3 Dolichol_metabolism	level3	1250	1424	1471	1630	1331	1424	1596	1686	11812	1476.5	53.4101	0.0110802	0.0117833	0.0115573	0.0148246	0.0130955	0.0110493	0.0111486	0.0140689	0.012326	0.000523149	0.0132673	0.000810386	0.0113846	0.000172466	5.16318	0.0634701	0.206571	0.101517	3.489	0.111004	0.921928	0.445706
715	L1 Fatty Acids, Lipids, and Isoprenoids - L2 Isoprenoids - L3 Isoprenoid_Biosynthesis	level3	11693	11506	12479	11554	10169	12604	13659	12354	96018	12002.2	362.57	0.103649	0.0952101	0.0980447	0.105082	0.100051	0.0977989	0.0954128	0.103088	0.0997921	0.00134287	0.102968	0.00105882	0.0966166	0.000756347	23.8214	0.00276421	0.0444235	0.0218315	0.0162013	0.902874	0.948465	0.695749
716	L1 Fatty Acids, Lipids, and Isoprenoids - L2 Isoprenoids - L3 Myxoxanthophyll_biosynthesis_in_Cyanobacteria	level3	31	1	35	2	7	4	17	16	113	14.125	4.63849	0.000274789	8.27482e-06	0.000274987	1.81897e-05	6.88719e-05	3.10374e-05	0.000118751	0.000133513	0.000116052	3.81295e-05	0.000123841	5.55747e-05	0.000108263	6.04624e-05	0.0359831	0.855805	0.921378	0.452803	0.0273205	0.874145	0.855878	0.1092
717	L1 Fatty Acids, Lipids, and Isoprenoids - L2 Isoprenoids - L3 Polyprenyl_Diphosphate_Biosynthesis	level3	1127	724	672	1011	735	556	726	788	6339	792.375	65.809	0.0099899	0.00599097	0.00527975	0.00919489	0.00723155	0.0043142	0.00507136	0.0065755	0.00670601	0.000709753	0.00824796	0.000804219	0.00516407	0.000344966	12.4193	0.0124563	0.0869198	0.0427159	8.50125	0.0267812	0.974395	0.930089
718	L1 Fatty Acids, Lipids, and Isoprenoids - L2 Isoprenoids - L3 polyprenyl_synthesis	level3	2966	3165	3486	3153	2739	3360	3540	3170	25579	3197.38	93.9749	0.0262911	0.0261898	0.0273887	0.028676	0.0269486	0.0260714	0.0247281	0.0264522	0.0265932	0.000403601	0.027092	0.000546243	0.0260945	0.00054403	1.67397	0.243297	0.448369	0.220347	0.00209967	0.964939	0.935755	0.569852
719	L1 Fatty Acids, Lipids, and Isoprenoids - L2 OTHER Fatty Acids, Lipids, and Isoprenoids - L3 Cholesterol_catabolic_operon_in_Mycobacteria	level3	2546	2470	2249	2629	2257	2669	2684	2990	20494	2561.75	85.9526	0.0225681	0.0204388	0.0176699	0.0239103	0.0222063	0.0207097	0.0187487	0.0249502	0.0214002	0.000878959	0.0234087	0.000631149	0.0193918	0.000719472	17.6159	0.00570391	0.0597732	0.029375	0.206878	0.665218	0.912436	0.37154
720	L1 Fatty Acids, Lipids, and Isoprenoids - L2 OTHER Fatty Acids, Lipids, and Isoprenoids - L3 Polyhydroxybutyrate_metabolism	level3	21488	26559	27559	22531	21821	28666	29778	26154	204556	25569.5	1137.99	0.190473	0.219771	0.216525	0.204916	0.214693	0.22243	0.20801	0.218243	0.211883	0.00369673	0.207081	0.00621196	0.216684	0.0031333	1.90485	0.216757	0.418568	0.205702	1.57169	0.256597	0.952571	0.737103
721	L1 Fatty Acids, Lipids, and Isoprenoids - L2 Phospholipids - L3 Glycerolipid_and_Glycerophospholipid_Metabolism_in_Bacteria	level3	71923	75137	76901	69082	62593	77473	86097	73947	593153	74144.1	2414.85	0.637536	0.621745	0.604194	0.62829	0.615843	0.60114	0.601417	0.617054	0.615902	0.00467089	0.624681	0.00511994	0.607124	0.00492215	6.11073	0.0483271	0.17553	0.0862624	0.237167	0.643539	0.837054	0.0702427
722	L1 Fatty Acids, Lipids, and Isoprenoids - L2 Phospholipids - L3 Sphingolipid_biosynthesis	level3	27	25	22	29	21	45	25	38	232	29	2.94594	0.000239332	0.00020687	0.000172849	0.00026375	0.000206616	0.000349171	0.000174634	0.000317093	0.000241289	2.29155e-05	0.000256698	2.32864e-05	0.000225881	4.18334e-05	0.414289	0.543604	0.718003	0.352856	0.237624	0.643225	0.840976	0.0770802
723	L1 Fatty Acids, Lipids, and Isoprenoids - L2 Triacylglycerols - L3 Triacylglycerol_metabolism	level3	4247	4996	5211	4659	4287	5749	5729	5143	40021	5002.62	204.81	0.037646	0.041341	0.0409417	0.0423729	0.0421791	0.0446085	0.040019	0.042916	0.041503	0.000735261	0.0412785	0.00122082	0.0417276	0.000999415	0.0810055	0.785507	0.881782	0.433344	0.007852	0.932274	0.976679	0.944646
724	L1 Iron acquisition and metabolism - L2 OTHER Iron acquisition and metabolism - L3 ABC_transporter_[iron.B12.siderophore.hemin]	level3	526	609	594	362	393	574	653	461	4172	521.5	37.4628	0.00466254	0.00503936	0.00466693	0.00329233	0.00386667	0.00445387	0.00456143	0.00384683	0.00429875	0.000203245	0.00391709	0.000281883	0.0046804	0.000127314	6.09018	0.0486005	0.176134	0.0865595	0.634429	0.456087	0.931041	0.5256
725	L1 Iron acquisition and metabolism - L2 OTHER Iron acquisition and metabolism - L3 ABC-type_iron_transport_system	level3	1559	1894	1931	1973	1754	2022	2111	2030	15274	1909.25	62.6133	0.0138192	0.0156725	0.0151714	0.0179441	0.0172573	0.0156894	0.0147461	0.0169394	0.0159049	0.000488971	0.01649	0.000914621	0.0153199	0.000225868	1.54278	0.26055	0.46853	0.230255	1.00394	0.35504	0.85954	0.118814
726	L1 Iron acquisition and metabolism - L2 OTHER Iron acquisition and metabolism - L3 Campylobacter_Iron_Metabolism	level3	13108	15643	17299	10759	11940	17120	19261	14827	119957	14994.6	1029.12	0.116191	0.129443	0.135914	0.0978514	0.117476	0.13284	0.134545	0.123725	0.123498	0.00452428	0.113811	0.00556839	0.133186	0.00139703	11.3895	0.0149529	0.0958147	0.0470873	1.16485	0.321926	0.87416	0.16546
727	L1 Iron acquisition and metabolism - L2 OTHER Iron acquisition and metabolism - L3 Encapsulating_protein_for_DyP-type_peroxidase_and_ferritin-like_protein_oligomers	level3	2926	2746	2134	3747	2523	2406	2479	2970	21931	2741.38	174.006	0.0259365	0.0227227	0.0167664	0.0340784	0.0248234	0.018669	0.0173167	0.0247833	0.023137	0.00201646	0.0274054	0.00224032	0.0188687	0.00134541	10.6713	0.0171049	0.102249	0.0502493	0.118139	0.742786	0.780511	0.0176436
728	L1 Iron acquisition and metabolism - L2 OTHER Iron acquisition and metabolism - L3 Ferrous_iron_transporter_EfeUOB,_low-pH-induced	level3	4421	3595	3163	4126	3696	3700	3890	3916	30507	3813.38	132.332	0.0391884	0.029748	0.024851	0.0375253	0.0363644	0.0287096	0.027173	0.0326772	0.0320296	0.00185168	0.0364388	0.0013813	0.0276204	0.0010639	25.5816	0.00231565	0.042196	0.0207368	0.08952	0.774881	0.92959	0.512353
729	L1 Iron acquisition and metabolism - L2 OTHER Iron acquisition and metabolism - L3 Heme,_hemin_uptake_and_utilization_systems_in_GramNegatives	level3	2179	3149	3119	2813	2506	3294	3311	3289	23660	2957.5	148.903	0.019315	0.0260574	0.0245053	0.0255838	0.0246561	0.0255593	0.0231285	0.0274452	0.0245313	0.000867863	0.02425	0.00174422	0.0248126	0.000647933	0.0914192	0.772588	0.873111	0.429083	0.952072	0.366875	0.914797	0.389083
730	L1 Iron acquisition and metabolism - L2 OTHER Iron acquisition and metabolism - L3 Heme,_hemin_uptake_and_utilization_systems_in_GramPositives	level3	2544	2280	2425	2246	1991	2480	2749	2328	19043	2380.38	79.8505	0.0225504	0.0188666	0.0190527	0.020427	0.0195891	0.0192432	0.0192027	0.0194261	0.0197947	0.000427585	0.0204982	0.000718353	0.0190913	8.53773e-05	3.78216	0.0997789	0.26707	0.131249	2.72223	0.150053	0.832635	0.063228
731	L1 Iron acquisition and metabolism - L2 OTHER Iron acquisition and metabolism - L3 Hemin_transport_system	level3	3335	4894	4781	3435	3610	5266	5475	4191	34987	4373.38	299.474	0.0295619	0.040497	0.0375633	0.0312408	0.0355182	0.0408607	0.0382448	0.034972	0.0360573	0.00144354	0.0328232	0.00144396	0.0392914	0.000816402	15.2052	0.0079897	0.0690587	0.0339383	5.8295	0.0522574	0.919262	0.423902
732	L1 Iron acquisition and metabolism - L2 OTHER Iron acquisition and metabolism - L3 Iron_acquisition_in_Vibrio	level3	32805	46354	45478	32782	34969	50687	51326	41746	336147	42018.4	2714.08	0.290788	0.383571	0.357311	0.298147	0.344055	0.393298	0.35853	0.348351	0.346756	0.0128706	0.320335	0.0150356	0.373177	0.00903318	9.07563	0.0236219	0.119181	0.0585702	12.8909	0.0114985	0.882044	0.196973
733	L1 Iron acquisition and metabolism - L2 OTHER Iron acquisition and metabolism - L3 Iron_Scavenging_cluster_in_Thermus	level3	1297	1978	2033	858	1086	2156	2750	1479	13637	1704.62	223.433	0.0114968	0.0163676	0.0159728	0.00780337	0.010685	0.0167292	0.0192097	0.0123416	0.0138258	0.00135124	0.0105817	0.000985915	0.0170698	0.00072982	27.9769	0.00184863	0.0396396	0.0194805	0.235088	0.64497	0.971263	0.907733
734	L1 Iron acquisition and metabolism - L2 OTHER Iron acquisition and metabolism - L3 Iron(III)_dicitrate_transport_system_Fec	level3	917	1181	1001	658	819	1190	1352	992	8110	1013.75	78.823	0.00812843	0.00977256	0.00786463	0.00598441	0.00805802	0.00923363	0.00944419	0.00827779	0.00834546	0.000422001	0.00761216	0.000544515	0.00907875	0.000419621	4.55141	0.0768472	0.230598	0.113325	0.0103786	0.922175	0.753459	0.00891962
735	L1 Iron acquisition and metabolism - L2 OTHER Iron acquisition and metabolism - L3 Transport_of_Iron	level3	8351	12070	12307	8780	9400	13779	13893	11800	90380	11297.5	772.091	0.0740245	0.0998771	0.0966934	0.0798527	0.0924852	0.106916	0.0970474	0.0984656	0.0931702	0.00385866	0.086207	0.00561604	0.100133	0.00237044	5.2194	0.0624046	0.204149	0.100327	6.10541	0.0483978	0.970732	0.903687
736	L1 Iron acquisition and metabolism - L2 Siderophores - L3 Alcaligin_Siderophore	level3	8	12	17	7	10	19	19	24	116	14.5	2.163	7.09132e-05	9.92978e-05	0.000133565	6.36639e-05	9.83885e-05	0.000147428	0.000132722	0.000200269	0.000118281	1.58094e-05	0.000108309	3.15525e-05	0.000128253	1.02236e-05	0.361592	0.569629	0.737617	0.362495	1.21109	0.313297	0.873147	0.161761
737	L1 Iron acquisition and metabolism - L2 Siderophores - L3 Bacillibactin_Siderophore	level3	743	683	698	756	691	669	770	800	5810	726.25	16.7479	0.00658606	0.0056517	0.00548403	0.0068757	0.00679864	0.00519101	0.00537872	0.00667563	0.00608019	0.000252883	0.00673401	6.42584e-05	0.00542636	9.65082e-05	127.2	2.90584e-05	0.0173666	0.0133698	0.454715	0.525219	0.981212	0.968654
738	L1 Iron acquisition and metabolism - L2 Siderophores - L3 Iron_siderophore_sensor_&_receptor_system	level3	159	259	217	110	190	257	276	226	1694	211.75	19.9318	0.0014094	0.00214318	0.00170492	0.00100043	0.00186938	0.00199415	0.00192796	0.00188587	0.00174191	0.000130791	0.00154127	0.000211404	0.00194255	9.11021e-05	3.03876	0.131925	0.314916	0.154763	3.32297	0.118144	0.948562	0.696729
739	L1 Iron acquisition and metabolism - L2 Siderophores - L3 Salmochelin-mediated_Iron_Acquisition	level3	48	43	36	42	34	51	54	42	350	43.75	2.45495	0.000425479	0.000355817	0.000282844	0.000381983	0.000334521	0.000395727	0.000377209	0.000350471	0.000363006	1.52254e-05	0.000373114	2.00477e-05	0.000352899	2.47343e-05	0.4031	0.548923	0.721969	0.354805	0.0215969	0.887978	0.965691	0.862221
740	L1 Iron acquisition and metabolism - L2 Siderophores - L3 Siderophore_[Alcaligin-like]	level3	99	64	63	41	50	59	104	70	550	68.75	7.82795	0.000877551	0.000529588	0.000494977	0.000372889	0.000491942	0.000457802	0.000726476	0.000584118	0.000566918	5.73198e-05	0.000581625	0.0001077	0.000552211	5.99089e-05	0.056964	0.819303	0.900099	0.442345	0.767659	0.414639	0.915252	0.392532
741	L1 Iron acquisition and metabolism - L2 Siderophores - L3 Siderophore_Achromobactin	level3	45	83	57	33	57	76	69	76	496	62	6.06807	0.000398887	0.00068681	0.000447836	0.00030013	0.000560814	0.000589711	0.000481989	0.000634185	0.000512545	4.56321e-05	0.000473504	7.5866e-05	0.000551586	5.4273e-05	0.700691	0.434619	0.633946	0.311547	1.19248	0.316727	0.933189	0.545544
742	L1 Iron acquisition and metabolism - L2 Siderophores - L3 Siderophore_Aerobactin	level3	261	418	425	239	321	453	422	378	2917	364.625	28.7222	0.00231354	0.00345887	0.00333913	0.00217367	0.00315827	0.00351499	0.00294782	0.00315424	0.00300757	0.000179082	0.00269993	0.000265003	0.0033152	0.000127835	4.37297	0.081467	0.237693	0.116812	8.05702	0.0296257	0.901523	0.298199
743	L1 Iron acquisition and metabolism - L2 Siderophores - L3 Siderophore_Anthrachelin	level3	5	8	1	1	3	1	8	3	30	3.75	1.04796	4.43207e-05	6.61985e-05	7.85678e-06	9.09484e-06	2.95165e-05	7.75935e-06	5.58828e-05	2.50336e-05	3.07079e-05	8.0492e-06	2.69914e-05	7.2503e-06	3.44244e-05	1.55105e-05	0.188468	0.679371	0.816038	0.401034	10.5688	0.0174451	0.92269	0.452066
744	L1 Iron acquisition and metabolism - L2 Siderophores - L3 Siderophore_assembly_kit	level3	6762	7644	8129	4811	6105	9109	9150	7779	59489	7436.12	526.008	0.0599394	0.0632527	0.0638677	0.0437553	0.0600662	0.0706799	0.0639159	0.0649122	0.0612987	0.00276932	0.0571683	0.00461838	0.0654291	0.00175678	2.79497	0.145593	0.333442	0.163867	0.689632	0.438078	0.892786	0.248359
745	L1 Iron acquisition and metabolism - L2 Siderophores - L3 Siderophore_Desferrioxamine_E	level3	157	87	124	124	111	113	106	123	945	118.125	7.06712	0.00139167	0.000719909	0.00097424	0.00112776	0.00109211	0.000876807	0.000740447	0.00102638	0.000993666	7.79478e-05	0.00115948	8.01943e-05	0.000827851	5.99427e-05	10.9712	0.0161587	0.0997381	0.0490154	0.00148002	0.97056	0.890887	0.238513
746	L1 Iron acquisition and metabolism - L2 Siderophores - L3 Siderophore_Enterobactin	level3	130	109	103	67	91	131	115	104	850	106.25	7.37939	0.00115234	0.000901955	0.000809248	0.000609354	0.000895335	0.00101647	0.000803315	0.000867832	0.000881982	5.63414e-05	0.000881215	0.000110979	0.000882748	4.99697e-05	0.000158629	0.990359	0.993497	0.488245	0.691441	0.437509	0.963039	0.838503
747	L1 Iron acquisition and metabolism - L2 Siderophores - L3 Siderophore_pyochelin	level3	220	200	232	200	178	218	227	217	1692	211.5	6.25643	0.00195011	0.00165496	0.00182277	0.00181897	0.00175131	0.00169154	0.00158567	0.00181077	0.00176076	4.06021e-05	0.00183279	4.19116e-05	0.00168874	4.97796e-05	4.90045	0.0687924	0.21628	0.106289	0.141134	0.72008	0.894568	0.257911
748	L1 Iron acquisition and metabolism - L2 Siderophores - L3 Siderophore_Pyoverdine	level3	7098	6487	6602	5752	5801	7852	7814	7088	54494	6811.75	284.7	0.0629177	0.0536787	0.0518704	0.0523135	0.0570751	0.0609264	0.0545835	0.0591461	0.056564	0.00145573	0.0578631	0.00221009	0.0552648	0.00196967	0.770353	0.413868	0.615235	0.302352	0.121225	0.7396	0.944075	0.651565
749	L1 Iron acquisition and metabolism - L2 Siderophores - L3 Siderophore_Staphylobactin	level3	5	10	1	3	2	2	4	6	33	4.125	1.02535	4.43207e-05	8.27482e-05	7.85678e-06	2.72845e-05	1.96777e-05	1.55187e-05	2.79414e-05	5.00673e-05	3.44269e-05	8.50584e-06	3.53376e-05	7.11656e-06	3.35163e-05	1.69243e-05	0.00984082	0.92421	0.962374	0.47295	0.559394	0.482779	0.893591	0.252637
750	L1 Iron acquisition and metabolism - L2 Siderophores - L3 Siderophore_Yersiniabactin_Biosynthesis	level3	1261	1066	973	992	993	1148	1327	1148	8908	1113.5	46.4831	0.0111777	0.00882096	0.00764464	0.00902208	0.00976997	0.00890773	0.00926955	0.00957953	0.00927402	0.000354085	0.00988732	0.000458457	0.00866072	0.000352347	4.50016	0.0781366	0.232777	0.114396	0.134132	0.726753	0.971875	0.912301
751	L1 Iron acquisition and metabolism - L2 Siderophores - L3 Vibrioferrin_synthesis	level3	34	55	12	45	37	15	32	26	256	32	5.09201	0.000301381	0.000455115	9.42813e-05	0.000409268	0.000364037	0.00011639	0.000223531	0.000216958	0.00027262	4.68435e-05	0.000322911	4.16718e-05	0.000222329	8.25681e-05	1.18268	0.318556	0.525905	0.258451	0.791374	0.407934	0.91334	0.378186
752	L1 Membrane Transport - L2 ABC transporters - L3 ABC_transporter_alkylphosphonate_(TC_3.A.1.9.1)	level3	7044	9304	9926	7051	7850	10529	11095	9485	72284	9035.5	548.52	0.0624391	0.0769889	0.0779864	0.0641277	0.0772349	0.0816982	0.0775024	0.079148	0.0746407	0.00253952	0.0707374	0.00433499	0.078544	0.00107095	3.05641	0.131006	0.313302	0.15397	35.3966	0.00100822	0.95392	0.750608
753	L1 Membrane Transport - L2 ABC transporters - L3 ABC_transporter_branched-chain_amino_acid_(TC_3.A.1.4.1)	level3	86470	98138	103359	96529	85688	105263	113790	105037	794274	99284.2	3416.94	0.766483	0.812074	0.812069	0.877916	0.843071	0.816773	0.794862	0.876486	0.824967	0.0137008	0.840989	0.0261073	0.808944	0.00482302	1.45683	0.272856	0.479142	0.23547	2.4942	0.165346	0.836445	0.0692343
754	L1 Membrane Transport - L2 ABC transporters - L3 ABC_transporter_dipeptide_(TC_3.A.1.5.2)	level3	37881	46151	47777	37614	37157	49689	54590	44797	355656	44457	2265.5	0.335783	0.381891	0.375373	0.342093	0.365582	0.385554	0.38133	0.37381	0.367677	0.00665615	0.354317	0.00912792	0.381037	0.00210752	8.13531	0.0290958	0.132949	0.0653368	24.0334	0.00270437	0.987781	0.990886
755	L1 Membrane Transport - L2 ABC transporters - L3 ABC_transporter_of_unknown_substrate_X	level3	116	187	219	116	123	216	202	130	1309	163.625	16.4457	0.00102824	0.00154739	0.00172063	0.001055	0.00121018	0.00167602	0.00141104	0.00108479	0.00134166	0.000100555	0.00109455	4.02347e-05	0.00158877	6.97024e-05	37.7092	0.000853727	0.0315173	0.015501	1.66954	0.243852	0.931499	0.529822
756	L1 Membrane Transport - L2 ABC transporters - L3 ABC_transporter_oligopeptide_(TC_3.A.1.5.1)	level3	49742	55353	57826	48491	45754	58508	65862	54212	435748	54468.5	2284.51	0.440921	0.458036	0.454326	0.441018	0.450167	0.453984	0.460069	0.452374	0.451362	0.00251598	0.44612	0.00300772	0.456604	0.00147503	9.79425	0.0203356	0.110596	0.0543516	13.7002	0.010072	0.914775	0.38892
757	L1 Membrane Transport - L2 ABC transporters - L3 ABC_transporter_peptide_(TC_3.A.1.5.5)	level3	291	525	554	261	389	557	517	405	3499	437.375	41.8014	0.00257947	0.00434428	0.00435265	0.00237375	0.00382731	0.00432196	0.00361142	0.00337954	0.0035988	0.00027669	0.00304002	0.00034048	0.00415758	0.000182167	8.37589	0.0275452	0.128941	0.0633669	3.25384	0.121305	0.909504	0.350586
758	L1 Membrane Transport - L2 ABC transporters - L3 ABC_transporter_tungstate_(TC_3.A.1.6.2)	level3	2814	3495	4040	2991	2813	3883	4268	3543	27847	3480.88	199.495	0.0249437	0.0289205	0.0317414	0.0272027	0.0276767	0.0301296	0.0298135	0.0295647	0.0287491	0.000740528	0.0273469	0.000949716	0.0301512	0.000588633	6.29898	0.0459171	0.169924	0.0835077	0.464131	0.521112	0.969985	0.897888
759	L1 Membrane Transport - L2 ABC transporters - L3 ATP-dependent_efflux_pump_transporter_Ybh	level3	2162	2996	3031	1975	2048	2924	3399	2485	21020	2627.5	188.049	0.0191643	0.0247914	0.0238139	0.0179623	0.02015	0.0226883	0.0237432	0.0207362	0.0216312	0.000874952	0.0195032	0.000607436	0.0237592	0.000429663	32.7203	0.00123737	0.0338531	0.0166374	0.931623	0.371717	0.956053	0.771778
760	L1 Membrane Transport - L2 ABC transporters - L3 Periplasmic-Binding-Protein-Dependent_Transport_System_for_&945;-Glucosides	level3	6065	6009	6283	4096	5121	6534	7757	5203	47068	5883.5	386.862	0.0537611	0.0497234	0.0493641	0.0372525	0.0503847	0.0506996	0.0541853	0.0434167	0.0485984	0.00199511	0.0462037	0.00367975	0.0509931	0.00110084	1.55487	0.258886	0.46655	0.229282	6.6549	0.0417857	0.968221	0.883691
761	L1 Membrane Transport - L2 OTHER Membrane Transport - L3 Agrobacterium_opine_transport	level3	228	439	344	251	313	408	420	348	2751	343.875	27.3792	0.00202103	0.00363265	0.00270273	0.00228281	0.00307956	0.00316582	0.00293384	0.0029039	0.00284029	0.000179521	0.00257182	0.000250829	0.00310876	0.000198571	2.81694	0.144282	0.331663	0.162993	0.999681	0.355989	0.916839	0.404745
762	L1 Membrane Transport - L2 OTHER Membrane Transport - L3 Choline_Transport	level3	596	658	729	745	606	724	749	768	5575	696.875	23.8316	0.00528303	0.00544483	0.00572759	0.00677566	0.00596234	0.00561777	0.00523202	0.00640861	0.00580648	0.000193777	0.00610741	0.000321185	0.00550555	0.000108166	3.15368	0.126097	0.306074	0.150417	3.42122	0.113845	0.974529	0.930984
763	L1 Membrane Transport - L2 OTHER Membrane Transport - L3 Citrate_Utilization_System_(CitAB,_CitH,_and_tctABC)	level3	1873	1824	1764	1291	1638	1898	2050	2030	14368	1796	86.3343	0.0166026	0.0150933	0.0138594	0.0117414	0.016116	0.0147272	0.01432	0.0169394	0.0149249	0.000597536	0.0153499	0.00121462	0.0145	0.000265589	0.467277	0.519754	0.702734	0.345352	0.883604	0.383501	0.832734	0.0633781
764	L1 Membrane Transport - L2 OTHER Membrane Transport - L3 ECF_class_transporters	level3	3977	3091	3477	3048	3072	3338	4402	3642	28047	3505.88	171.264	0.0352527	0.0255775	0.027318	0.0277211	0.0302249	0.0259007	0.0307495	0.0303908	0.0291419	0.0011277	0.0308974	0.00157498	0.0273864	0.00118302	3.17695	0.124961	0.304326	0.149558	0.0372925	0.853242	0.893662	0.253018
765	L1 Membrane Transport - L2 OTHER Membrane Transport - L3 Phosphoglycerate_transport_system	level3	67	82	97	56	49	84	96	82	613	76.625	6.24482	0.000593898	0.000678535	0.000762107	0.000509311	0.000482103	0.000651785	0.000670593	0.000684252	0.000629073	3.34369e-05	0.000567391	4.56494e-05	0.000690755	2.44364e-05	5.67648	0.054579	0.188766	0.0927675	2.09382	0.198045	0.953724	0.748643
766	L1 Membrane Transport - L2 OTHER Membrane Transport - L3 Ton_and_Tol_transport_systems	level3	25576	32555	34538	28604	25998	35099	38110	30924	251404	31425.5	1586.93	0.226709	0.269387	0.271357	0.260149	0.25579	0.272345	0.266212	0.258047	0.26	0.00524049	0.250174	0.0078719	0.269825	0.00135248	6.05333	0.049096	0.176995	0.0869826	0.930271	0.37204	0.815241	0.0415753
767	L1 Membrane Transport - L2 OTHER Membrane Transport - L3 Transport_of_Manganese	level3	14923	14822	14503	16900	13696	15430	16610	15730	122614	15326.8	379.163	0.13228	0.122649	0.113947	0.153703	0.134753	0.119727	0.116027	0.13126	0.128043	0.00457691	0.137999	0.00528581	0.118087	0.00193413	12.5144	0.012255	0.0860624	0.0422946	0.439774	0.531868	0.843799	0.0823864
768	L1 Membrane Transport - L2 OTHER Membrane Transport - L3 Transport_of_Molybdenum	level3	21	29	26	17	14	19	23	19	168	21	1.72171	0.000186147	0.00023997	0.000204276	0.000154612	0.000137744	0.000147428	0.000160663	0.000158546	0.000173673	1.21218e-05	0.000159262	1.00332e-05	0.000188084	2.11329e-05	1.51791	0.264025	0.47075	0.231346	3.7565	0.100697	0.974461	0.93053
769	L1 Membrane Transport - L2 OTHER Membrane Transport - L3 Transport_of_Nickel_and_Cobalt	level3	5114	5881	5970	6077	5267	6377	6100	6147	46933	5866.62	156.679	0.0453313	0.0486642	0.046905	0.0552694	0.0518212	0.0494814	0.0426106	0.0512939	0.0489221	0.00141102	0.0509289	0.00206362	0.0469153	0.00153226	2.43845	0.169417	0.36284	0.178314	0.0666978	0.804837	0.916573	0.402679
770	L1 Membrane Transport - L2 OTHER Membrane Transport - L3 Transport_of_Zinc	level3	11258	12943	14399	11932	11609	14305	15539	13727	105712	13214	540.869	0.0997926	0.107101	0.11313	0.10852	0.114219	0.110998	0.108545	0.114546	0.109606	0.00171608	0.109269	0.00344855	0.109943	0.00133223	0.0332517	0.861313	0.924209	0.454194	1.8153	0.226526	0.92183	0.444892
771	L1 Membrane Transport - L2 OTHER Membrane Transport - L3 Tricarboxylate_transport_system	level3	33570	43051	49269	30995	36592	50321	53070	44885	341753	42719.1	2901.15	0.29757	0.356239	0.387096	0.281895	0.360023	0.390458	0.370712	0.374545	0.352317	0.0143478	0.328508	0.0228082	0.376126	0.00790854	3.89098	0.0960095	0.26125	0.128389	22.1438	0.00330649	0.978729	0.956343
772	L1 Membrane Transport - L2 Protein and nucleoprotein secretion system, Type IV - L3 Conjugative_transfer	level3	8153	10445	10109	10930	9042	11357	10598	11285	81919	10239.9	396.276	0.0722694	0.0864305	0.0794242	0.0994066	0.0889629	0.0881229	0.0740307	0.0941682	0.0853519	0.00335836	0.0887018	0.00587768	0.0820021	0.00325659	0.994095	0.357239	0.562753	0.27656	0.461946	0.522059	0.936087	0.573038
773	L1 Membrane Transport - L2 Protein and nucleoprotein secretion system, Type IV - L3 Dot-Icm_type_IV_secretion_system	level3	74	177	181	120	114	200	215	131	1212	151.5	17.2844	0.000655947	0.00146464	0.00142208	0.00109138	0.00112163	0.00155187	0.00150185	0.00109314	0.00123782	0.000107587	0.000990523	0.000111741	0.00148511	2.7582e-05	18.4662	0.00510826	0.0575492	0.0282821	0.487801	0.511059	0.8073	0.0342501
774	L1 Membrane Transport - L2 Protein and nucleoprotein secretion system, Type IV - L3 pVir_Plasmid_of_Campylobacter	level3	2261	3109	2950	2888	2642	3413	3103	3215	23581	2947.62	127.242	0.0200418	0.0257264	0.0231775	0.0262659	0.0259942	0.0264827	0.0216755	0.0268277	0.024524	0.000904371	0.0247824	0.00158969	0.0242655	0.00111586	0.070828	0.799044	0.88906	0.43692	0.00250408	0.961714	0.83292	0.0636601
775	L1 Membrane Transport - L2 Protein and nucleoprotein secretion system, Type IV - L3 Type_4_conjugative_transfer_system,_IncI1_type	level3	135	181	173	166	153	208	180	155	1351	168.875	7.81354	0.00119666	0.00149774	0.00135922	0.00150974	0.00150534	0.00161394	0.00125736	0.0012934	0.00140418	5.22777e-05	0.00137629	7.83165e-05	0.00143207	7.81137e-05	0.2543	0.632042	0.782004	0.384309	0.0356921	0.856381	0.888305	0.225665
776	L1 Membrane Transport - L2 Protein and nucleoprotein secretion system, Type IV - L3 Vir-like_type_4_secretion_system	level3	437	575	538	532	505	582	609	589	4367	545.875	19.7199	0.00387363	0.00475802	0.00422695	0.00483846	0.00496862	0.00451594	0.00425408	0.00491494	0.00454383	0.000139204	0.00464891	0.000259802	0.00443875	0.000124786	0.53172	0.493355	0.683196	0.33575	0.150157	0.711758	0.841326	0.0777198
777	L1 Membrane Transport - L2 Protein secretion system, Type I - L3 Type_I_protein_secretion_systems	level3	1104	1719	1864	926	1224	1870	2041	1582	12330	1541.25	144.273	0.00978602	0.0142244	0.014645	0.00842182	0.0120427	0.01451	0.0142571	0.0132011	0.012636	0.000837214	0.0108629	0.00107926	0.0144091	0.000101267	10.7022	0.017004	0.102249	0.0502493	18.6922	0.004964	0.96746	0.877362
778	L1 Membrane Transport - L2 Protein secretion system, Type I - L3 Type_I_secretion_system_for_aggregation	level3	1757	2435	2851	1327	1752	2786	3133	2077	18118	2264.75	224.944	0.0155743	0.0201492	0.0223997	0.0120689	0.0172377	0.0216176	0.0218851	0.0173316	0.018533	0.00128156	0.0155531	0.00122954	0.0215129	0.000482664	20.3577	0.00405209	0.0523964	0.0257497	1.38847	0.283274	0.889364	0.230858
779	L1 Membrane Transport - L2 Protein secretion system, Type II - L3 General_Secretion_Pathway	level3	18585	21629	23383	21879	18006	23131	25529	22087	174229	21778.6	876.557	0.16474	0.178976	0.183715	0.198986	0.177158	0.179482	0.178329	0.184306	0.180711	0.00336423	0.181298	0.0071485	0.180125	0.00121958	0.0261302	0.876889	0.9337	0.458858	4.76159	0.0718524	0.915446	0.394015
780	L1 Membrane Transport - L2 Protein secretion system, Type II - L3 Predicted_secretion_system_W_clustering_with_cell_division_proteins	level3	2012	2309	2658	2292	2061	2568	2724	2379	19003	2375.38	92.6556	0.0178347	0.0191066	0.0208833	0.0208454	0.0202779	0.019926	0.0190281	0.0198517	0.0197192	0.000363522	0.0197024	0.000654997	0.019736	0.000432992	0.00183088	0.967258	0.982788	0.482982	0.129112	0.731662	0.93001	0.516165
781	L1 Membrane Transport - L2 Protein secretion system, Type II - L3 Predicted_secretion_system_X	level3	1957	1870	2362	1453	1560	2399	2770	1839	16210	2026.25	158.965	0.0173471	0.0154739	0.0185577	0.0132148	0.0153486	0.0186147	0.0193494	0.0153456	0.0166565	0.000754162	0.015314	0.000843726	0.0179989	0.00086076	4.96194	0.0674938	0.213708	0.105025	0.00289079	0.958867	0.909081	0.34764
782	L1 Membrane Transport - L2 Protein secretion system, Type II - L3 Widespread_colonization_island	level3	24658	30099	31919	27569	24883	31746	35088	30088	236050	29506.2	1276.97	0.218572	0.249064	0.25078	0.250736	0.24482	0.246328	0.245102	0.251071	0.244559	0.00382277	0.2413	0.0077106	0.247819	0.00128857	0.695374	0.436276	0.635522	0.312322	1.31148	0.295744	0.817276	0.0436825
783	L1 Membrane Transport - L2 Protein secretion system, Type III - L3 Type_III_secretion_system	level3	627	925	873	634	681	972	1015	953	6680	835	57.0116	0.00555782	0.00765421	0.00685897	0.00576613	0.00670025	0.00754209	0.00709013	0.00795235	0.00689024	0.000306262	0.00649414	0.000545859	0.00728635	0.000187501	1.88399	0.218976	0.421077	0.206935	2.91554	0.138598	0.939379	0.60498
784	L1 Membrane Transport - L2 Protein secretion system, Type III - L3 Type_III_secretion_systems	level3	665	860	890	560	656	1042	920	914	6507	813.375	58.6743	0.00589466	0.00711634	0.00699253	0.00509311	0.00645428	0.00808524	0.00642652	0.00762691	0.0067112	0.00033811	0.00626724	0.000532376	0.00715516	0.000344472	1.96078	0.210963	0.411518	0.202237	0.752224	0.419103	0.969426	0.893466
785	L1 Membrane Transport - L2 Protein secretion system, Type V - L3 Autotransporter_proteins	level3	2	2	3	1	5	3	1	6	23	2.875	0.639126	1.77283e-05	1.65496e-05	2.35703e-05	9.09484e-06	4.91942e-05	2.32781e-05	6.98535e-06	5.00673e-05	2.45585e-05	5.85382e-06	3.15212e-05	1.06046e-05	1.75958e-05	3.89079e-06	1.51977	0.263763	0.470597	0.231271	15.0856	0.00813283	0.944471	0.655531
786	L1 Membrane Transport - L2 Protein secretion system, Type V - L3 Two_partner_secretion_pathway_(TPS)	level3	102	289	246	92	146	295	278	161	1609	201.125	30.1309	0.000904143	0.00239142	0.00193277	0.000836725	0.00143647	0.00228901	0.00194193	0.00134347	0.00163449	0.000210381	0.0011302	0.000151799	0.00213878	0.000118177	27.4862	0.0019333	0.0400977	0.0197057	2.8714	0.141103	0.830525	0.0601182
787	L1 Membrane Transport - L2 Protein secretion system, Type V - L3 Type_Vc_secretion_systems	level3	657	931	1147	469	580	988	1257	664	6693	836.625	100.706	0.00582375	0.00770386	0.00901172	0.00426548	0.00570653	0.00766624	0.00878058	0.00554078	0.00681237	0.000605609	0.00533413	0.000360915	0.0082906	0.000352869	34.3073	0.00109402	0.0320576	0.0157563	0.306678	0.59974	0.872485	0.159379
788	L1 Membrane Transport - L2 Protein secretion system, Type VI - L3 Type_VI_secretion_systems	level3	42370	43018	47277	40907	37074	46099	53002	42644	352391	44048.9	1685.85	0.375574	0.355966	0.371445	0.372043	0.364765	0.357698	0.370237	0.355845	0.365447	0.0028271	0.367057	0.00436239	0.363837	0.00406691	0.2915	0.6087	0.765334	0.376116	0.0137924	0.910343	0.885387	0.211869
789	L1 Membrane Transport - L2 Protein secretion system, Type VII (Chaperone/Usher pathway, CU) - L3 beta-Fimbriae	level3	1	6	4	2	11	3	4	5	36	4.5	1.08562	8.86415e-06	4.96489e-05	3.14271e-05	1.81897e-05	0.000108227	2.32781e-05	2.79414e-05	4.17227e-05	3.86624e-05	1.09221e-05	4.4251e-05	2.2418e-05	3.30739e-05	5.77166e-06	0.233127	0.646326	0.792634	0.389533	1.97027	0.210001	0.878957	0.18405
790	L1 Membrane Transport - L2 Protein secretion system, Type VII (Chaperone/Usher pathway, CU) - L3 Colonization_factor_antigen_I_fimbriae	level3	0	22	2	2	4	19	10	8	67	8.375	2.90282	0	0.000182046	1.57136e-05	1.81897e-05	3.93554e-05	0.000147428	6.98535e-05	6.67563e-05	6.74178e-05	2.31366e-05	3.10754e-05	1.43568e-05	0.00010376	3.75693e-05	3.26607	0.120738	0.297857	0.146379	6.70379	0.041258	0.982005	0.972138
791	L1 Membrane Transport - L2 Protein secretion system, Type VII (Chaperone/Usher pathway, CU) - L3 sigma-Fimbriae	level3	202	342	383	328	241	323	351	342	2512	314	21.4842	0.00179056	0.00282999	0.00300915	0.00298311	0.00237116	0.00250627	0.00245186	0.00285383	0.00259949	0.000144531	0.00249967	0.00027057	0.00269932	0.000132782	0.438797	0.532308	0.711069	0.349448	1.89802	0.21748	0.944279	0.653607
792	L1 Membrane Transport - L2 Protein secretion system, Type VII (Chaperone/Usher pathway, CU) - L3 The_usher_protein_HtrE_fimbrial_cluster	level3	2	9	5	4	3	11	4	1	39	4.875	1.21652	1.77283e-05	7.44734e-05	3.92839e-05	3.63794e-05	2.95165e-05	8.53529e-05	2.79414e-05	8.34454e-06	3.98775e-05	9.46064e-06	2.29922e-05	6.21856e-06	5.67629e-05	1.37454e-05	5.01064	0.0664889	0.212001	0.104186	10.8398	0.0165643	0.968913	0.889347
793	L1 Membrane Transport - L2 Protein secretion system, Type VII (Chaperone/Usher pathway, CU) - L3 Type_1_pili_(mannose-sensitive_fimbriae,_gamma-fimbriae)	level3	15	27	27	13	20	18	24	18	162	20.25	1.86844	0.000132962	0.00022342	0.000212133	0.000118233	0.000196777	0.000139668	0.000167648	0.000150202	0.00016763	1.38035e-05	0.000149543	1.70458e-05	0.000185717	1.9507e-05	1.94991	0.21207	0.412817	0.202875	0.40067	0.550092	0.940636	0.617346
794	L1 Membrane Transport - L2 Protein secretion system, Type VIII (Extracellular nucleation/precipitation pathway, ENP) - L3 Curli_production	level3	211	248	243	275	270	277	308	251	2083	260.375	10.2049	0.00187034	0.00205215	0.0019092	0.00250108	0.00265649	0.00214934	0.00215149	0.00209448	0.00217307	9.67681e-05	0.0022806	0.000180938	0.00206554	5.70318e-05	1.28496	0.300231	0.507826	0.249567	10.1963	0.0187611	0.984873	0.982904
795	L1 Membrane Transport - L2 Protein secretion system, Type VIII (Extracellular nucleation/precipitation pathway, ENP) - L3 Fap_amyloid_fiber_secretion_system	level3	2653	2999	3478	2392	2340	3348	4227	2804	24241	3030.12	224.083	0.0235166	0.0248162	0.0273259	0.0217549	0.0230229	0.0259783	0.0295271	0.0233981	0.0249175	0.000906787	0.0229231	0.00040338	0.0269119	0.00101135	13.4199	0.0105376	0.0792393	0.0389414	2.55787	0.160863	0.947771	0.688744
796	L1 Membrane Transport - L2 Protein translocation across cytoplasmic membrane - L3 Bacterial_signal_recognition_particle_(SRP)	level3	6979	6858	7349	6178	5749	7398	8825	6875	56211	7026.38	324.097	0.0618629	0.0567487	0.0577395	0.0561879	0.0565635	0.0574037	0.0616457	0.0573687	0.0581901	0.000797973	0.0579958	0.00131236	0.0583844	0.00110639	0.0512539	0.828411	0.90543	0.444965	0.0468754	0.835766	0.747985	0.00775967
797	L1 Membrane Transport - L2 Protein translocation across cytoplasmic membrane - L3 EcsAB_transporter_affecting_expression_and_secretion_of_secretory_preproteins	level3	16	26	13	13	11	10	28	8	125	15.625	2.625	0.000141826	0.000215145	0.000102138	0.000118233	0.000108227	7.75935e-05	0.00019559	6.67563e-05	0.000128189	1.88037e-05	0.000108761	1.5673e-05	0.000147617	3.39522e-05	1.07965	0.338824	0.544048	0.267367	9.30286	0.0225102	0.953558	0.74699
798	L1 Membrane Transport - L2 Protein translocation across cytoplasmic membrane - L3 ESAT-6_proteins_secretion_system_in_Actinobacteria	level3	2977	3118	2819	2972	2756	3138	3113	3938	24831	3103.88	129.067	0.0263886	0.0258009	0.0221483	0.0270299	0.0271159	0.0243488	0.0217454	0.0328608	0.0259298	0.0012334	0.0283488	0.00151274	0.0235108	0.00095394	7.31799	0.0353318	0.147274	0.0723765	0.00277967	0.959664	0.813895	0.0402351
799	L1 Membrane Transport - L2 Protein translocation across cytoplasmic membrane - L3 ESAT-6_proteins_secretion_system_in_Firmicutes	level3	413	330	268	266	282	298	347	291	2495	311.875	17.5961	0.00366089	0.00273069	0.00210562	0.00241923	0.00277455	0.00231229	0.00242391	0.00242826	0.00260693	0.000168662	0.00282073	0.000292011	0.00239313	0.000130414	1.78776	0.229659	0.433122	0.212854	0.828256	0.397862	0.881072	0.192822
800	L1 Membrane Transport - L2 Protein translocation across cytoplasmic membrane - L3 HtrA_and_Sec_secretion	level3	26345	28475	29639	24888	23839	31354	34529	27989	227058	28382.2	1234.6	0.233526	0.235625	0.232867	0.226352	0.234548	0.243287	0.241197	0.233555	0.23512	0.0018475	0.231996	0.00189597	0.238244	0.0024138	4.14427	0.0879606	0.249489	0.122609	1.08024	0.338702	0.885864	0.214073
801	L1 Membrane Transport - L2 Protein translocation across cytoplasmic membrane - L3 SecY2-SecA2_Specialized_Transport_System	level3	12	6	8	7	4	3	12	10	62	7.75	1.20638	0.00010637	4.96489e-05	6.28542e-05	6.36639e-05	3.93554e-05	2.32781e-05	8.38241e-05	8.34454e-05	6.4055e-05	9.48618e-06	7.32086e-05	1.42642e-05	5.49013e-05	1.26735e-05	0.920551	0.374381	0.580062	0.285066	0.112583	0.748644	0.934837	0.561101
802	L1 Membrane Transport - L2 Protein translocation across cytoplasmic membrane - L3 Twin-arginine_translocation_system	level3	4504	5181	5527	4494	4381	5974	6013	5241	41315	5164.38	231.936	0.0399241	0.0428718	0.0434244	0.0408722	0.043104	0.0463544	0.0420029	0.0437337	0.0427859	0.000689379	0.0419085	0.000902418	0.0436634	0.0009435	1.80663	0.227504	0.430934	0.211779	0.151467	0.710575	0.926564	0.485347
803	L1 Membrane Transport - L2 Sugar Phosphotransferase Systems, PTS - L3 Fructose_and_Mannose_Inducible_PTS	level3	31	17	12	19	21	24	18	27	169	21.125	2.13339	0.000274789	0.000140672	9.42813e-05	0.000172802	0.000206616	0.000186224	0.000125736	0.000225303	0.000178303	2.05514e-05	0.000219877	2.12851e-05	0.000136728	1.91224e-05	8.44456	0.0271231	0.12793	0.0628699	0.0414955	0.845318	0.91679	0.404363
804	L1 Membrane Transport - L2 Sugar Phosphotransferase Systems, PTS - L3 Galactose-inducible_PTS	level3	161	141	132	145	169	162	179	164	1253	156.625	5.57718	0.00142713	0.00116675	0.00103709	0.00131875	0.00166277	0.00125701	0.00125038	0.0013685	0.00131105	6.58751e-05	0.00144429	7.61189e-05	0.00117781	5.12042e-05	8.43764	0.0271652	0.127963	0.062886	0.147725	0.713972	0.941861	0.629482
805	L1 Membrane Transport - L2 Sugar Phosphotransferase Systems, PTS - L3 Sucrose-specific_PTS	level3	4905	5995	6435	4120	4425	6270	7368	5216	44734	5591.75	392.541	0.0434787	0.0496075	0.0505584	0.0374707	0.0435369	0.0486511	0.051468	0.0435251	0.0460371	0.00170088	0.0420029	0.00151076	0.0500713	0.000606907	24.5591	0.00256323	0.0430263	0.0211449	0.14777	0.71393	0.783466	0.0189955
806	L1 Membrane Transport - L2 Uni- Sym- and Antiporters - L3 Multi-subunit_cation_antiporter	level3	2408	3640	3308	1677	2132	3947	3939	2766	23817	2977.12	304.366	0.0213449	0.0301203	0.0259902	0.0152521	0.0209764	0.0306262	0.0275153	0.023081	0.0243633	0.00184289	0.0201636	0.00170026	0.028563	0.0010954	17.2461	0.00599206	0.0615963	0.030271	0.0292947	0.869727	0.909093	0.347719
807	L1 Membrane Transport - L2 Uni- Sym- and Antiporters - L3 NhaA,_NhaD_and_Sodium-dependent_phosphate_transporters	level3	4693	4003	4560	3420	3550	4429	4930	4267	33852	4231.5	190.124	0.0415995	0.0331241	0.0358269	0.0311044	0.0349279	0.0343662	0.0344378	0.0356062	0.0351241	0.0010682	0.0358095	0.00216949	0.0344387	0.000552311	0.374905	0.562813	0.733143	0.360297	1.87692	0.219737	0.902341	0.303257
808	L1 Membrane Transport - L2 Uni- Sym- and Antiporters - L3 Proton-dependent_Peptide_Transporters	level3	3690	4399	5164	3821	3806	4998	5747	4567	36192	4524	262.296	0.0327087	0.0364009	0.0405724	0.0347514	0.0374467	0.0387812	0.0401448	0.0381095	0.0373645	0.000945126	0.0357541	0.00124808	0.0389748	0.000939126	4.25194	0.0848186	0.244254	0.120036	0.738673	0.42309	0.905829	0.325627
809	L1 Metabolism of Aromatic Compounds - L2 Anaerobic degradation of aromatic compounds - L3 Acetophenone_carboxylase_1	level3	1084	997	753	1139	790	797	935	863	7358	919.75	50.7405	0.00960874	0.00824999	0.00591615	0.010359	0.00777269	0.0061842	0.0065313	0.00720134	0.00772793	0.000568669	0.00873545	0.000746047	0.00672041	0.000525177	4.87792	0.0692765	0.217304	0.106792	1.61008	0.251482	0.908407	0.342985
810	L1 Metabolism of Aromatic Compounds - L2 Anaerobic degradation of aromatic compounds - L3 Anaerobic_benzoate_metabolism	level3	12347	13779	13755	13452	11698	14234	15283	14305	108853	13606.6	400.818	0.109446	0.114019	0.10807	0.122344	0.115095	0.110447	0.106757	0.119369	0.113193	0.00196136	0.116563	0.00280032	0.109823	0.00159338	4.37639	0.081375	0.237693	0.116812	1.38711	0.283487	0.974445	0.930424
811	L1 Metabolism of Aromatic Compounds - L2 Anaerobic degradation of aromatic compounds - L3 Anaerobic_toluene_and_ethylbenzene_degradation	level3	309	260	305	281	277	243	342	239	2256	282	12.4914	0.00273902	0.00215145	0.00239632	0.00255565	0.00272536	0.00188552	0.00238899	0.00199435	0.00235458	0.000113364	0.00250359	0.000174798	0.00220557	0.000120895	1.96633	0.210399	0.411014	0.201989	0.0726392	0.796561	0.833744	0.0649235
812	L1 Metabolism of Aromatic Compounds - L2 Anaerobic degradation of aromatic compounds - L3 Hydroxyaromatic_decarboxylase_family	level3	145	126	155	191	172	172	181	159	1301	162.625	7.37016	0.0012853	0.00104263	0.0012178	0.00173711	0.00169228	0.00133461	0.00126435	0.00132678	0.00136261	8.34519e-05	0.00151037	0.000118626	0.00121485	6.22237e-05	4.86709	0.069511	0.217814	0.107043	7.66466	0.0324863	0.910335	0.356427
813	L1 Metabolism of Aromatic Compounds - L2 Metabolism of central aromatic intermediates - L3 4-Hydroxyphenylacetic_acid_catabolic_pathway	level3	8912	10445	10273	10467	8824	10626	11503	10499	81549	10193.6	317.842	0.0789973	0.0864305	0.0807127	0.0951957	0.086818	0.0824509	0.0803524	0.0876093	0.0848208	0.00188209	0.0871551	0.0033106	0.0824866	0.00139215	1.68975	0.241336	0.446992	0.21967	0.893604	0.380997	0.950746	0.718751
814	L1 Metabolism of Aromatic Compounds - L2 Metabolism of central aromatic intermediates - L3 Catechol_branch_of_beta-ketoadipate_pathway	level3	13532	16249	16548	15007	13471	16973	18003	16002	125785	15723.1	569.785	0.11995	0.134458	0.130014	0.136486	0.132539	0.131699	0.125757	0.133529	0.130554	0.00189118	0.130626	0.00365623	0.130482	0.00182186	0.00124405	0.973008	0.985205	0.48417	0.318079	0.593203	0.894989	0.260212
815	L1 Metabolism of Aromatic Compounds - L2 Metabolism of central aromatic intermediates - L3 Central_meta-cleavage_pathway_of_aromatic_compound_degradation	level3	9538	10356	10539	10442	8775	11184	11709	10517	83060	10382.5	320.325	0.0845463	0.085694	0.0828026	0.0949683	0.0863359	0.0867806	0.0817914	0.0877595	0.0863348	0.00142362	0.0884025	0.00228519	0.0842671	0.00117713	2.58806	0.158797	0.350698	0.172347	0.327281	0.588041	0.920259	0.431966
816	L1 Metabolism of Aromatic Compounds - L2 Metabolism of central aromatic intermediates - L3 Homogentisate_pathway_of_aromatic_compound_degradation	level3	13950	15426	15937	14632	13716	16745	17306	16905	124617	15577.1	486.847	0.123655	0.127647	0.125213	0.133076	0.13495	0.12993	0.120888	0.141064	0.129553	0.00233955	0.133186	0.00360596	0.12592	0.00193397	3.15347	0.126107	0.306074	0.150417	0.580155	0.475115	0.965815	0.863298
817	L1 Metabolism of Aromatic Compounds - L2 Metabolism of central aromatic intermediates - L3 N-heterocyclic_aromatic_compound_degradation	level3	8926	10883	11801	10349	9500	11764	12569	11471	87263	10907.9	439.764	0.0791214	0.0900548	0.0927178	0.0941225	0.093469	0.091281	0.0877988	0.0957202	0.0905357	0.00185007	0.0906083	0.00385805	0.0904631	0.00104155	0.00131986	0.972198	0.984755	0.483949	0.6227	0.460082	0.835207	0.0672255
818	L1 Metabolism of Aromatic Compounds - L2 Metabolism of central aromatic intermediates - L3 Protocatechuate_branch_of_beta-ketoadipate_pathway	level3	19678	20775	21672	20392	17874	21497	23390	21218	166496	20812	568.76	0.174429	0.171909	0.170272	0.185462	0.17586	0.166803	0.163387	0.177054	0.173147	0.00239504	0.178201	0.00247907	0.168093	0.00189565	10.4914	0.0177081	0.103585	0.050906	0.000744304	0.97912	0.932701	0.540979
819	L1 Metabolism of Aromatic Compounds - L2 Metabolism of central aromatic intermediates - L3 Salicylate_and_gentisate_catabolism	level3	2190	2602	2561	2514	2305	2702	2807	2860	20541	2567.62	81.9967	0.0194125	0.0215311	0.0201212	0.0228644	0.0226785	0.0209658	0.0196079	0.0238654	0.0213808	0.000580293	0.0222052	0.0009667	0.0205565	0.000428825	2.43055	0.170006	0.363497	0.178637	0.354354	0.57341	0.91165	0.365832
820	L1 Metabolism of Aromatic Compounds - L2 OTHER Metabolism of Aromatic Compounds - L3 Aromatic_Amin_Catabolism	level3	5103	4690	4629	4915	4006	4862	5342	4837	38384	4798	138.6	0.0452338	0.0388089	0.036369	0.0447011	0.0394144	0.037726	0.0373157	0.0403626	0.0399914	0.00117219	0.042428	0.00148288	0.0375549	0.000505411	9.67529	0.0208352	0.111764	0.0549252	23.9323	0.00273268	0.969561	0.894542
821	L1 Metabolism of Aromatic Compounds - L2 OTHER Metabolism of Aromatic Compounds - L3 Benzoate_transport_and_degradation_cluster	level3	30614	35481	37192	35434	30236	37447	40266	38259	284929	35616.1	1256.84	0.271367	0.293599	0.292209	0.322267	0.297487	0.290564	0.281272	0.319254	0.296002	0.00613286	0.302594	0.0117819	0.289411	0.00278303	1.18575	0.317981	0.525122	0.258066	4.79436	0.0711138	0.926293	0.482969
822	L1 Metabolism of Aromatic Compounds - L2 OTHER Metabolism of Aromatic Compounds - L3 carbazol_degradation_cluster	level3	1812	1817	1706	1859	1593	2047	2082	2096	15012	1876.5	65.0453	0.0160618	0.0150353	0.0134037	0.0169073	0.0156733	0.0158834	0.0145435	0.0174902	0.0156248	0.000459712	0.0165331	0.000410017	0.0147165	0.000517749	7.56643	0.0332603	0.142638	0.0700981	0.0558013	0.821117	0.967983	0.88173
823	L1 Metabolism of Aromatic Compounds - L2 OTHER Metabolism of Aromatic Compounds - L3 Cresol_degradation	level3	197	242	261	222	171	246	295	238	1872	234	13.4669	0.00174624	0.00200251	0.00205062	0.00201905	0.00168244	0.0019088	0.00206068	0.001986	0.00193204	5.06068e-05	0.00185843	8.44755e-05	0.00200565	3.4689e-05	2.59882	0.15807	0.349931	0.171971	11.7956	0.0138948	0.953008	0.741484
824	L1 Metabolism of Aromatic Compounds - L2 OTHER Metabolism of Aromatic Compounds - L3 Gentisare_degradation	level3	10046	12152	12614	10478	9947	12871	14139	12164	94411	11801.4	531.083	0.0890492	0.100556	0.0991054	0.0952958	0.097867	0.0998706	0.0987658	0.101503	0.0977516	0.00140828	0.0959288	0.00262294	0.0995743	0.000400445	1.88779	0.21857	0.42059	0.206695	4.14368	0.0879784	0.902122	0.3019
825	L1 Metabolism of Aromatic Compounds - L2 OTHER Metabolism of Aromatic Compounds - L3 p-cymene_degradation	level3	1073	1235	1270	1190	937	1198	1288	1328	9519	1189.88	45.2838	0.00951123	0.0102194	0.00997811	0.0108229	0.009219	0.0092957	0.00899712	0.0110816	0.00989062	0.00027224	0.0101587	0.000465029	0.00962258	0.000285867	0.964453	0.363993	0.569795	0.280021	8.00759	0.0299669	0.900505	0.291998
826	L1 Metabolism of Aromatic Compounds - L2 OTHER Metabolism of Aromatic Compounds - L3 Phenylacetyl-CoA_catabolic_pathway_(core)	level3	16198	17133	16459	16841	14600	17427	18744	17486	134888	16861	423.513	0.143581	0.141772	0.129315	0.153166	0.143647	0.135222	0.130933	0.145913	0.140444	0.0028511	0.146577	0.00226231	0.134311	0.00278202	11.702	0.0141295	0.0927032	0.0455582	0.26416	0.62565	0.857485	0.113328
827	L1 Metabolism of Aromatic Compounds - L2 OTHER Metabolism of Aromatic Compounds - L3 Toluene_4-monooxygenase_(T4MO)	level3	373	408	376	492	362	283	365	416	3075	384.375	20.9139	0.00330633	0.00337613	0.00295415	0.00447466	0.00356166	0.0021959	0.00254965	0.00347133	0.00323623	0.00024468	0.0037035	0.000262434	0.00276896	0.00025486	6.52617	0.0432198	0.164662	0.0809216	0.110279	0.751121	0.9094	0.349858
828	L1 Metabolism of Aromatic Compounds - L2 Peripheral pathways for catabolism of aromatic compounds - L3 Benzoate_catabolism	level3	1730	2097	2177	1584	1564	2402	2609	1832	15995	1999.38	136.113	0.015335	0.0173523	0.0171042	0.0144062	0.015388	0.018638	0.0182248	0.0152872	0.0164669	0.000552221	0.0151041	0.000233529	0.0178298	0.000360973	40.1949	0.000720944	0.0301961	0.0148784	2.07884	0.199442	0.895948	0.265521
829	L1 Metabolism of Aromatic Compounds - L2 Peripheral pathways for catabolism of aromatic compounds - L3 Benzoate_degradation	level3	5130	5676	5700	6477	5104	6019	6047	6282	46435	5804.38	177.188	0.0454731	0.0469679	0.0447836	0.0589073	0.0502175	0.0467035	0.0422404	0.0524204	0.0484642	0.00186295	0.0517546	0.00279023	0.0451739	0.00109224	4.82335	0.070469	0.219539	0.10789	1.61112	0.251345	0.96954	0.894375
830	L1 Metabolism of Aromatic Compounds - L2 Peripheral pathways for catabolism of aromatic compounds - L3 Biphenyl_Degradation	level3	6498	6681	6608	6932	5951	6997	7369	7359	54395	6799.38	166.664	0.0575992	0.0552841	0.0519176	0.0630454	0.058551	0.0542922	0.051475	0.0614075	0.0566965	0.00149185	0.0601508	0.00125924	0.0532422	0.000919656	19.6297	0.00442053	0.0538703	0.026474	1.3067	0.296544	0.903522	0.310688
831	L1 Metabolism of Aromatic Compounds - L2 Peripheral pathways for catabolism of aromatic compounds - L3 Chlorobenzoate_degradation	level3	2070	1488	1396	2057	1601	1340	1459	1751	13162	1645.25	101.578	0.0183488	0.0123129	0.0109681	0.0187081	0.015752	0.0103975	0.0101916	0.0146113	0.0139113	0.00122459	0.016855	0.000996502	0.0109675	0.000477584	28.3864	0.00178172	0.0389143	0.0191241	5.67167	0.0546542	0.936222	0.574334
832	L1 Metabolism of Aromatic Compounds - L2 Peripheral pathways for catabolism of aromatic compounds - L3 n-Phenylalkanoic_acid_degradation	level3	33	43	40	23	32	43	33	38	285	35.625	2.38999	0.000292517	0.000355817	0.000314271	0.000209181	0.000314843	0.000333652	0.000230516	0.000317093	0.000295986	1.79121e-05	0.000283409	2.53564e-05	0.000308564	2.73652e-05	0.454668	0.52524	0.70607	0.346991	0.0159347	0.903671	0.796734	0.0264085
833	L1 Metabolism of Aromatic Compounds - L2 Peripheral pathways for catabolism of aromatic compounds - L3 Naphtalene_and_antracene_degradation	level3	3311	4804	4700	4542	3836	4898	5053	4942	36086	4510.75	217.43	0.0293492	0.0397522	0.0369269	0.0413088	0.0377418	0.0380053	0.0352969	0.0412387	0.0374525	0.00137237	0.0374096	0.00281286	0.0374953	0.000935846	0.000835816	0.977874	0.986621	0.484866	1.3331	0.29216	0.882602	0.199396
834	L1 Metabolism of Aromatic Compounds - L2 Peripheral pathways for catabolism of aromatic compounds - L3 p-Hydroxybenzoate_degradation	level3	5229	5737	5770	5744	4870	5965	6569	5535	45419	5677.38	177.656	0.0463506	0.0474726	0.0453336	0.0522408	0.0479152	0.0462845	0.0458867	0.046187	0.0472089	0.000776764	0.0481734	0.00141062	0.0462444	0.000453471	1.69491	0.240699	0.446525	0.219441	1.32111	0.294139	0.874539	0.166867
835	L1 Metabolism of Aromatic Compounds - L2 Peripheral pathways for catabolism of aromatic compounds - L3 Phenol_hydroxylase	level3	311	374	448	250	253	432	472	304	2844	355.5	31.2227	0.00275675	0.00309478	0.00351984	0.00227371	0.00248923	0.00335204	0.00329708	0.00253674	0.00291502	0.000163434	0.00251411	9.90781e-05	0.00331594	8.76277e-05	36.749	0.000913745	0.0317008	0.015583	0.0232872	0.883715	0.92106	0.438526
836	L1 Metabolism of Aromatic Compounds - L2 Peripheral pathways for catabolism of aromatic compounds - L3 Phenylpropanoid_compound_degradation	level3	19437	23613	23549	22000	19235	25445	26398	24458	184135	23016.9	927.701	0.172292	0.195393	0.185019	0.200087	0.18925	0.197437	0.184399	0.204091	0.190996	0.0036524	0.19143	0.00710767	0.190562	0.00340717	0.0121247	0.915911	0.957696	0.470651	1.41017	0.279904	0.941786	0.628737
837	L1 Metabolism of Aromatic Compounds - L2 Peripheral pathways for catabolism of aromatic compounds - L3 Quinate_degradation	level3	1078	1266	1502	931	954	1404	1644	1226	10005	1250.62	90.8537	0.00955555	0.0104759	0.0118009	0.0084673	0.00938626	0.0108941	0.0114839	0.0102304	0.0102868	0.000396178	0.00940988	0.000363261	0.0111637	0.000296401	13.9934	0.00961373	0.0757187	0.0372112	0.000290685	0.98695	0.968968	0.889789
838	L1 Metabolism of Aromatic Compounds - L2 Peripheral pathways for catabolism of aromatic compounds - L3 Salicylate_ester_degradation	level3	3766	4288	4551	4429	3835	4432	4819	4641	34761	4345.12	131.471	0.0333824	0.0354824	0.0357562	0.0402811	0.037732	0.0343894	0.0336624	0.038727	0.0361766	0.000883903	0.0375306	0.00147887	0.0348226	0.000486544	3.02555	0.132618	0.31567	0.155133	1.28075	0.300954	0.924234	0.465149
839	L1 Metabolism of Aromatic Compounds - L2 Peripheral pathways for catabolism of aromatic compounds - L3 Toluene_degradation	level3	539	619	683	461	472	686	746	542	4748	593.5	37.4199	0.00477778	0.00512211	0.00536618	0.00419272	0.00464394	0.00532291	0.00521107	0.00452274	0.00489493	0.000150306	0.00453429	0.000125203	0.00525557	5.51975e-05	27.7866	0.00188087	0.0400221	0.0196685	1.17338	0.320307	0.952667	0.73807
840	L1 Miscellaneous - L2 OTHER Miscellaneous - L3 Archease2	level3	235	212	170	261	179	191	233	188	1669	208.625	11.2994	0.00208308	0.00175426	0.00133565	0.00237375	0.00176115	0.00148204	0.00162759	0.00156877	0.00174829	0.000118882	0.00194669	0.000177536	0.00154988	9.05107e-05	3.96498	0.0935568	0.257555	0.126573	2.89638	0.139678	0.981965	0.971968
841	L1 Miscellaneous - L2 OTHER Miscellaneous - L3 Broadly_distributed_proteins_not_in_subsystems	level3	7953	8494	9278	7438	7238	9547	10781	8502	69231	8653.88	416.935	0.0704966	0.0702863	0.0728952	0.0676474	0.0712136	0.0740785	0.075309	0.0709453	0.071609	0.000852734	0.0700757	0.000822828	0.0731423	0.00107195	5.1495	0.0637332	0.206571	0.101517	0.346408	0.577622	0.883306	0.202483
842	L1 Miscellaneous - L2 OTHER Miscellaneous - L3 DedA_family_of_inner_membrane_proteins	level3	178	174	161	193	165	181	216	229	1497	187.125	8.54283	0.00157782	0.00143982	0.00126494	0.0017553	0.00162341	0.00140444	0.00150883	0.0019109	0.00156068	7.24481e-05	0.00171686	7.48304e-05	0.00140451	5.13239e-05	11.8491	0.013763	0.0917295	0.0450796	0.876096	0.385399	0.934881	0.561521
843	L1 Miscellaneous - L2 OTHER Miscellaneous - L3 Luciferases	level3	16	19	18	16	17	18	24	12	140	17.5	1.19523	0.000141826	0.000157222	0.000141422	0.000145517	0.00016726	0.000139668	0.000167648	0.000100135	0.000145087	7.58553e-06	0.000138685	1.40215e-05	0.00015149	6.67743e-06	0.679861	0.441174	0.640449	0.314743	0.428443	0.537022	0.954886	0.76022
844	L1 Miscellaneous - L2 OTHER Miscellaneous - L3 Muconate_lactonizing_enzyme_family	level3	509	462	472	549	421	515	587	399	3914	489.25	22.3693	0.00451185	0.00382297	0.0037084	0.00499307	0.00414215	0.00399607	0.0041004	0.00332947	0.00407555	0.000179225	0.00424414	0.000351139	0.00390696	8.7483e-05	0.868184	0.387415	0.594521	0.292172	3.3299	0.117834	0.940301	0.614044
845	L1 Miscellaneous - L2 OTHER Miscellaneous - L3 YaaA	level3	444	544	454	293	409	581	636	561	3922	490.25	39.2646	0.00393568	0.0045015	0.00356698	0.00266479	0.00402409	0.00450818	0.00444268	0.00468129	0.00404065	0.00023648	0.00382646	0.000421426	0.00425484	0.000229758	0.796497	0.40651	0.610164	0.29986	0.541773	0.489463	0.860538	0.121565
846	L1 Miscellaneous - L2 OTHER Miscellaneous - L3 YbbK	level3	12430	12670	13791	12117	10775	13498	15146	12828	103255	12906.9	455.195	0.110181	0.104842	0.108353	0.110202	0.106014	0.104736	0.1058	0.107044	0.107146	0.000781858	0.10836	0.00107817	0.105933	0.000841482	3.15058	0.126249	0.306107	0.150433	1.02346	0.350744	0.888514	0.22668
847	L1 Miscellaneous - L2 OTHER Miscellaneous - L3 ZZ_gjo_need_homes	level3	39724	43822	46665	39959	37407	46979	52249	44368	351173	43896.6	1701.82	0.352119	0.362619	0.366637	0.363421	0.368042	0.364527	0.364977	0.370231	0.364072	0.00192116	0.363453	0.0040357	0.36469	0.000825985	0.0901296	0.774142	0.873904	0.429472	2.77279	0.146932	0.88869	0.227542
848	L1 Miscellaneous - L2 Plant-Prokaryote DOE project - L3 At1g01770	level3	2971	3498	3944	3028	2901	3904	4453	3497	28196	3524.5	194.808	0.0263354	0.0289453	0.0309871	0.0275392	0.0285425	0.0302925	0.0311057	0.0291809	0.0291161	0.000588958	0.0278995	0.000621263	0.0303327	0.000496012	9.36782	0.0222053	0.115093	0.0565615	0.321999	0.590992	0.906034	0.326981
849	L1 Miscellaneous - L2 Plant-Prokaryote DOE project - L3 At1g10830	level3	49	58	44	49	34	55	71	43	403	50.375	3.94578	0.000434343	0.000479939	0.000345698	0.000445647	0.000334521	0.000426764	0.00049596	0.000358815	0.000415211	2.18188e-05	0.000393332	2.74909e-05	0.00043709	3.38634e-05	1.00649	0.354475	0.560112	0.275262	0.0433449	0.841965	0.88964	0.232231
850	L1 Miscellaneous - L2 Plant-Prokaryote DOE project - L3 At1g14345	level3	1706	1456	1500	1459	1396	1588	1799	1593	12497	1562.12	48.5112	0.0151222	0.0120481	0.0117852	0.0132694	0.013735	0.0123218	0.0125666	0.0132929	0.0130177	0.000383349	0.0138549	0.000435818	0.0121804	0.000169039	12.8309	0.0116147	0.0838172	0.0411912	0.772738	0.413188	0.876133	0.172893
851	L1 Miscellaneous - L2 Plant-Prokaryote DOE project - L3 At1g24340	level3	1494	1374	1111	1652	1288	1198	1146	1484	10747	1343.38	67.5867	0.013243	0.0113696	0.00872888	0.0150247	0.0126724	0.0092957	0.00800521	0.0123833	0.0113404	0.000867891	0.0133309	0.00059218	0.00934985	0.000723187	18.14	0.00532648	0.0583647	0.0286828	0.0767658	0.791027	0.862491	0.127124
852	L1 Miscellaneous - L2 Plant-Prokaryote DOE project - L3 At1g26220_At1g32070	level3	6914	6516	7047	6145	5492	6857	7892	6639	53502	6687.75	246.959	0.0612867	0.0539187	0.0553667	0.0558878	0.0540349	0.0532059	0.0551283	0.0553994	0.0555286	0.000883439	0.0566522	0.00159381	0.0544049	0.000510107	1.80344	0.227866	0.431223	0.211921	0.719162	0.428946	0.880827	0.191784
853	L1 Miscellaneous - L2 Plant-Prokaryote DOE project - L3 At1g33290_At1g73170_At3g10420	level3	429	327	414	318	318	378	608	324	3116	389.5	34.9632	0.00380272	0.00270587	0.00325271	0.00289216	0.00312875	0.00293303	0.00424709	0.00270363	0.00320825	0.000194733	0.00313182	0.000239948	0.00328467	0.000339845	0.135006	0.725909	0.846012	0.415765	0.213032	0.660661	0.881376	0.194112
854	L1 Miscellaneous - L2 Plant-Prokaryote DOE project - L3 At1g48360	level3	442	724	687	592	496	782	756	734	5213	651.625	44.8975	0.00391795	0.00599097	0.00539761	0.00538415	0.00488007	0.00606781	0.00528092	0.00612489	0.00538055	0.000260456	0.00507677	0.000463195	0.00568433	0.000201253	1.44728	0.274277	0.481022	0.236394	1.74857	0.234226	0.962886	0.837102
855	L1 Miscellaneous - L2 Plant-Prokaryote DOE project - L3 At1g52510_AT4G12830_(COG0596)	level3	6190	6811	7349	7232	5831	7300	7332	6818	54863	6857.88	202.914	0.0548691	0.0563598	0.0577395	0.0657739	0.0573703	0.0566433	0.0512166	0.0568931	0.0571082	0.00143992	0.0587266	0.00241085	0.0554898	0.00145513	1.32126	0.294113	0.502398	0.246899	0.239897	0.641673	0.934552	0.558397
856	L1 Miscellaneous - L2 Plant-Prokaryote DOE project - L3 At1g54520	level3	3215	3497	3710	3412	3108	3418	3947	3422	27729	3466.12	93.5585	0.0284982	0.028937	0.0291486	0.0310316	0.0305791	0.0265215	0.0275712	0.028555	0.0288553	0.000519514	0.029666	0.000664368	0.0280446	0.000616405	3.20089	0.123807	0.302769	0.148793	0.267833	0.623308	0.85212	0.100091
857	L1 Miscellaneous - L2 Plant-Prokaryote DOE project - L3 At1g69340_At2g40600	level3	5808	7328	8329	4850	5166	8240	9376	6153	55250	6906.25	584.179	0.051483	0.0606379	0.0654391	0.04411	0.0508275	0.0639371	0.0654946	0.051344	0.0566591	0.00289854	0.0494411	0.00178263	0.0638772	0.00113843	46.5824	0.000485628	0.0281768	0.0139777	0.0423796	0.843705	0.755886	0.00948671
858	L1 Miscellaneous - L2 Plant-Prokaryote DOE project - L3 At2g23840	level3	4994	5751	5973	5147	4760	5931	6693	5459	44708	5588.5	222.125	0.0442676	0.0475885	0.0469285	0.0468112	0.0468329	0.0460207	0.0467529	0.0455529	0.0463444	0.000367348	0.0458661	0.000611098	0.0468227	0.00032219	1.91718	0.21546	0.416966	0.204914	1.89526	0.217774	0.92663	0.485923
859	L1 Miscellaneous - L2 Plant-Prokaryote DOE project - L3 At2g33980_At1g28960	level3	6414	7709	7895	6762	6114	7968	8871	7376	59109	7388.62	323.473	0.0568547	0.0637906	0.0620293	0.0614993	0.0601547	0.0618265	0.061967	0.0615493	0.0612089	0.000714208	0.0600145	0.00110169	0.0624033	0.000464352	3.99237	0.092671	0.256402	0.126007	1.17207	0.320555	0.860161	0.12052
860	L1 Miscellaneous - L2 Plant-Prokaryote DOE project - L3 At2g44920_At1g12250	level3	1	2	1	2	2	0	1	3	12	1.5	0.327327	8.86415e-06	1.65496e-05	7.85678e-06	1.81897e-05	1.96777e-05	0	6.98535e-06	2.50336e-05	1.28946e-05	2.9203e-06	1.79413e-05	3.36368e-06	7.84794e-06	3.39183e-06	4.46454	0.0790503	0.233996	0.114995	0.000336233	0.985965	0.929248	0.509256
861	L1 Miscellaneous - L2 Plant-Prokaryote DOE project - L3 At3g21300	level3	25801	24985	26702	22899	21095	26313	30835	24082	202712	25339	1025.53	0.228704	0.206746	0.209792	0.208263	0.20755	0.204172	0.215393	0.200953	0.210197	0.00302983	0.211368	0.00600844	0.209026	0.00241327	0.130814	0.729986	0.847294	0.416395	0.504027	0.50438	0.892437	0.246524
862	L1 Miscellaneous - L2 Plant-Prokaryote DOE project - L3 At3g50560	level3	24475	27847	29770	26227	23814	29185	32675	28601	222594	27824.2	1031.83	0.21695	0.230429	0.233896	0.23853	0.234302	0.226457	0.228246	0.238662	0.230934	0.00253768	0.232111	0.00515415	0.229757	0.00160104	0.19028	0.677942	0.815273	0.400658	0.857075	0.390276	0.854915	0.106795
863	L1 Miscellaneous - L2 Plant-Prokaryote DOE project - L3 At4g10620_At3g57180_At3g47450	level3	5127	5809	5803	5458	5093	6227	6781	6072	46370	5796.25	202.149	0.0454465	0.0480684	0.0455929	0.0496396	0.0501092	0.0483175	0.0473676	0.0506681	0.0481512	0.000692987	0.0489659	0.0011918	0.0473366	0.000615033	1.47582	0.270064	0.476274	0.23406	0.266691	0.624034	0.833768	0.0649609
864	L1 Miscellaneous - L2 Plant-Prokaryote DOE project - L3 At4g17370	level3	264	314	335	205	249	340	370	246	2323	290.375	20.274	0.00234014	0.00259829	0.00263202	0.00186444	0.00244987	0.00263818	0.00258458	0.00205276	0.00239503	0.00010327	0.0021768	0.000133604	0.00261327	1.29731e-05	10.5727	0.0174322	0.102953	0.0505953	18.2012	0.00528461	0.963418	0.841954
865	L1 Miscellaneous - L2 Plant-Prokaryote DOE project - L3 At4g38090	level3	6106	6801	7044	6149	5582	7325	7945	6690	53642	6705.25	266.439	0.0541245	0.056277	0.0553431	0.0559242	0.0549204	0.0568372	0.0554986	0.055825	0.0555938	0.000294586	0.0551985	0.000423271	0.055989	0.000348824	2.07702	0.199613	0.397929	0.195558	0.214007	0.659946	0.922057	0.446779
866	L1 Miscellaneous - L2 Plant-Prokaryote DOE project - L3 At5g04520_AT1G06240	level3	14001	17438	18406	16053	14655	19171	20363	18320	138407	17300.9	786.036	0.124107	0.144296	0.144612	0.146	0.144188	0.148755	0.142243	0.152872	0.143384	0.00299285	0.141792	0.00618447	0.144976	0.00136453	0.252851	0.632995	0.783065	0.38483	1.50725	0.265535	0.876271	0.173422
867	L1 Miscellaneous - L2 Plant-Prokaryote DOE project - L3 At5g37530	level3	10549	11703	12800	10381	9929	12551	14180	11318	93411	11676.4	507.569	0.0935079	0.0968402	0.100567	0.0944136	0.0976899	0.0973876	0.0990522	0.0944435	0.0967377	0.000870699	0.0950137	0.000918093	0.0984617	0.000844733	7.63808	0.0326933	0.141533	0.0695553	0.121544	0.739273	0.871983	0.157598
868	L1 Miscellaneous - L2 Plant-Prokaryote DOE project - L3 At5g38900	level3	4986	5510	5763	5450	4893	5907	5934	5917	44360	5545	147.364	0.0441967	0.0455942	0.0452786	0.0495669	0.0481415	0.0458345	0.041451	0.0493747	0.0461798	0.000973726	0.0478199	0.00124835	0.0445396	0.00103579	4.08951	0.0896201	0.251854	0.123771	0.124246	0.736526	0.762363	0.0111782
869	L1 Miscellaneous - L2 Plant-Prokaryote DOE project - L3 At5g48545_and_At3g56490_At1g31160	level3	3002	3412	3704	3077	2904	3846	4045	3439	27429	3428.62	147.068	0.0266102	0.0282337	0.0291015	0.0279848	0.028572	0.0298425	0.0282557	0.0286969	0.0284122	0.000330413	0.027966	0.000477846	0.0288583	0.000385247	2.11365	0.196218	0.394641	0.193943	0.0206484	0.890446	0.946747	0.678423
870	L1 Miscellaneous - L2 Plant-Prokaryote DOE project - L3 At5g63420	level3	26803	26016	27682	24176	22161	27363	31911	25343	211455	26431.9	1011.33	0.237586	0.215278	0.217491	0.219877	0.218039	0.212319	0.222909	0.211476	0.219372	0.00292368	0.221744	0.00557984	0.216999	0.00223679	0.623009	0.459976	0.656288	0.322527	0.748011	0.420336	0.912382	0.371142
871	L1 Miscellaneous - L2 Plant-Prokaryote DOE project - L3 Biotin_biosynthesis_Experimental	level3	6495	7084	7274	6352	5838	7888	8121	7440	56492	7061.5	277.612	0.0575727	0.0586188	0.0571502	0.0577704	0.0574392	0.0612058	0.056728	0.0620834	0.0585711	0.00070223	0.0587164	0.00112439	0.0584257	0.0010114	0.036955	0.853898	0.920787	0.452512	0.0500316	0.83043	0.776377	0.0159089
872	L1 Miscellaneous - L2 Plant-Prokaryote DOE project - L3 COG0277	level3	3601	4976	5306	4178	4246	5212	5669	4825	38013	4751.62	243.678	0.0319198	0.0411755	0.0416881	0.0379983	0.0417757	0.0404417	0.0395999	0.0402624	0.0393577	0.00114802	0.0379891	0.00216685	0.0407263	0.000454282	1.52858	0.262526	0.469513	0.230738	2.55872	0.160804	0.901501	0.298065
873	L1 Miscellaneous - L2 Plant-Prokaryote DOE project - L3 COG0398	level3	10575	10043	10992	9135	8871	10388	12029	9770	81803	10225.4	359.894	0.0937384	0.083104	0.0863617	0.0830814	0.0872804	0.0806041	0.0840267	0.0815262	0.0849654	0.00148215	0.0864066	0.00272938	0.0835241	0.00119049	0.937038	0.370425	0.576138	0.283138	2.09316	0.198107	0.950181	0.71306
874	L1 Miscellaneous - L2 Plant-Prokaryote DOE project - L3 COG0451	level3	19543	23551	25314	20827	19673	24990	27997	22952	184847	23105.9	1054.27	0.173232	0.19488	0.198886	0.189418	0.19356	0.193906	0.195569	0.191524	0.191372	0.00277261	0.186933	0.00464472	0.19581	0.00108058	3.46509	0.111995	0.286184	0.140642	1.1066	0.333331	0.847661	0.0902026
875	L1 Miscellaneous - L2 Plant-Prokaryote DOE project - L3 COG0523	level3	12256	13598	14805	13041	11872	14824	16279	14361	111036	13879.5	520.752	0.108639	0.112521	0.11632	0.118606	0.116807	0.115025	0.113714	0.119836	0.115183	0.0012634	0.115972	0.00252218	0.114395	0.000820347	0.353538	0.573839	0.74013	0.36373	0.978136	0.36085	0.89018	0.234933
876	L1 Miscellaneous - L2 Plant-Prokaryote DOE project - L3 COG1565	level3	4874	5340	5480	4964	4680	5977	6182	5498	42995	5374.38	186.317	0.0432039	0.0441875	0.0430551	0.0451468	0.0460458	0.0463776	0.0431834	0.0458783	0.0446348	0.000494367	0.0450687	0.000651529	0.0442009	0.000768464	0.741861	0.422146	0.623489	0.306408	0.0690825	0.80147	0.972648	0.917941
877	L1 Miscellaneous - L2 Plant-Prokaryote DOE project - L3 COG1836	level3	747	722	648	650	635	680	737	753	5572	696.5	17.2181	0.00662152	0.00597442	0.00509119	0.00591165	0.00624767	0.00527636	0.0051482	0.00628344	0.00581931	0.000204868	0.00626607	0.000145086	0.00537254	0.000204327	12.7133	0.0118472	0.084702	0.041626	0.114737	0.746354	0.90703	0.333622
878	L1 Miscellaneous - L2 Plant-Prokaryote DOE project - L3 COG2078	level3	219	288	284	206	225	279	389	237	2127	265.875	20.8895	0.00194125	0.00238315	0.00223132	0.00187354	0.00221374	0.00216486	0.0027173	0.00197766	0.00218785	9.68552e-05	0.00200155	7.39477e-05	0.00237416	0.000123165	6.72745	0.0410058	0.160082	0.078671	0.711287	0.431349	0.901878	0.300385
879	L1 Miscellaneous - L2 Plant-Prokaryote DOE project - L3 COG2302	level3	15213	14339	15215	13088	12208	15246	17516	13985	116810	14601.2	568.967	0.13485	0.118653	0.119541	0.119033	0.120113	0.118299	0.122355	0.116698	0.121193	0.00203305	0.122674	0.00412094	0.119712	0.000919014	0.492053	0.509292	0.696163	0.342123	0.9856	0.359154	0.840509	0.0762335
880	L1 Miscellaneous - L2 Plant-Prokaryote DOE project - L3 COG2363	level3	23415	24490	26507	23570	21451	26596	28579	25381	199989	24998.6	792.659	0.207554	0.20265	0.20826	0.214365	0.211053	0.206368	0.199634	0.211793	0.20771	0.00171698	0.211191	0.00140492	0.204228	0.00192407	8.54307	0.0265326	0.126283	0.0620606	1.05652	0.343653	0.955248	0.763816
881	L1 Miscellaneous - L2 Plant-Prokaryote DOE project - L3 COG2509	level3	1579	2104	2219	1467	1509	2397	2763	1867	15905	1988.12	164.617	0.0139965	0.0174102	0.0174342	0.0133421	0.0148468	0.0185992	0.0193005	0.0155793	0.0163136	0.000773363	0.0144412	0.000488656	0.018186	0.000463671	30.9048	0.00143383	0.0360727	0.0177277	0.000919838	0.976788	0.891693	0.242653
882	L1 Miscellaneous - L2 Plant-Prokaryote DOE project - L3 COG3146_experimental	level3	4447	4218	4451	3890	3628	4684	5042	4149	34509	4313.62	157.557	0.0394189	0.0349032	0.0349705	0.0353789	0.0356953	0.0363448	0.0352201	0.0346215	0.0358192	0.000547654	0.0362787	0.0010707	0.0353597	0.000335383	0.670894	0.444049	0.642956	0.315975	0.850239	0.392054	0.848586	0.0921761
883	L1 Miscellaneous - L2 Plant-Prokaryote DOE project - L3 COG3380_COG2907	level3	4618	4883	5112	4473	3850	5334	5457	5070	38797	4849.62	185.009	0.0409346	0.0404059	0.0401638	0.0406812	0.0378796	0.0413884	0.038119	0.0423068	0.0402349	0.000540686	0.0404506	0.000928409	0.0400193	0.000686524	0.139501	0.721618	0.844126	0.414838	0.124551	0.736217	0.893612	0.252748
884	L1 Miscellaneous - L2 Plant-Prokaryote DOE project - L3 COG3533	level3	32800	37300	36512	29165	28691	39617	42741	34148	280974	35121.8	1732.64	0.290744	0.308651	0.286867	0.265251	0.282286	0.307402	0.298561	0.284949	0.290589	0.00505167	0.280808	0.00547784	0.30037	0.00503021	6.91893	0.0390394	0.155355	0.0763479	0.0157767	0.904147	0.868842	0.146847
885	L1 Miscellaneous - L2 Plant-Prokaryote DOE project - L3 COG3760	level3	1573	2013	2120	1731	1704	2085	2236	1827	15289	1911.12	83.0807	0.0139433	0.0166572	0.0166564	0.0157432	0.0167654	0.0161782	0.0156192	0.0152455	0.0158511	0.000335758	0.0154243	0.00058634	0.0162778	0.000246794	1.79969	0.228294	0.431383	0.211999	1.50241	0.266226	0.958128	0.792087
886	L1 Miscellaneous - L2 Plant-Prokaryote DOE project - L3 COG4319	level3	101	131	188	131	111	139	205	151	1157	144.625	12.68	0.000895279	0.001084	0.00147707	0.00119142	0.00109211	0.00107855	0.001432	0.00126003	0.00118881	6.8916e-05	0.00110971	7.93528e-05	0.00126791	0.000108149	1.39085	0.282901	0.489783	0.2407	2.19516	0.188954	0.865275	0.135449
887	L1 Miscellaneous - L2 Plant-Prokaryote DOE project - L3 Competence_or_DNA_damage-inducible_protein_CinA_and_related_protein_families	level3	12621	12698	13373	11437	10885	13723	15604	12652	102993	12874.1	510.393	0.111874	0.105074	0.105069	0.104018	0.107096	0.106482	0.108999	0.105575	0.106773	0.000906221	0.107141	0.00169839	0.106406	0.000926221	0.144343	0.717086	0.840975	0.413289	0.61256	0.463586	0.909069	0.347553
888	L1 Miscellaneous - L2 Plant-Prokaryote DOE project - L3 Conserved_gene_cluster_possibly_involved_in_RNA_metabolism	level3	11042	10712	11005	9557	9047	11357	12755	10510	85985	10748.1	399.134	0.0978779	0.0886398	0.0864638	0.0869194	0.089012	0.0881229	0.0890981	0.0877011	0.0892294	0.00128002	0.0903776	0.0025371	0.0880812	0.000574726	0.779306	0.411323	0.614002	0.301746	1.07908	0.338942	0.840045	0.0754019
889	L1 Miscellaneous - L2 Plant-Prokaryote DOE project - L3 DMT_transporter	level3	9344	12297	13039	10089	9895	13341	13386	12698	94089	11761.1	598.436	0.0828266	0.101755	0.102445	0.0917579	0.0973554	0.103517	0.0935058	0.105959	0.0973903	0.00272056	0.0944747	0.00485838	0.100306	0.00229547	1.17763	0.319504	0.526603	0.258794	1.95969	0.211073	0.954167	0.753072
890	L1 Miscellaneous - L2 Plant-Prokaryote DOE project - L3 DOE_COG2016	level3	17847	17326	18121	16611	14916	18427	20845	17486	141579	17697.4	593.726	0.158198	0.143369	0.142373	0.151074	0.146756	0.142982	0.14561	0.145913	0.147034	0.00187041	0.150485	0.00280855	0.143583	0.000705868	5.68072	0.0545127	0.188745	0.0927569	3.24358	0.121785	0.914108	0.3839
891	L1 Miscellaneous - L2 Plant-Prokaryote DOE project - L3 DOE_COG3533	level3	245	308	344	236	234	350	366	279	2362	295.25	19.1766	0.00217172	0.00254864	0.00270273	0.00214638	0.00230229	0.00271577	0.00255664	0.00232813	0.00243404	8.01637e-05	0.00223713	4.56803e-05	0.00263095	4.53177e-05	37.4583	0.000868888	0.0315173	0.015501	0.000791572	0.978467	0.771524	0.0140837
892	L1 Miscellaneous - L2 Plant-Prokaryote DOE project - L3 Experimental_-_Histidine_Degradation	level3	41952	42095	44730	36860	35186	43894	50189	40069	334975	41871.9	1661.32	0.371869	0.348328	0.351434	0.335236	0.34619	0.340589	0.350587	0.334357	0.347324	0.00420862	0.346913	0.00874315	0.347735	0.00247041	0.00817943	0.930881	0.965036	0.474258	1.78275	0.230235	0.871741	0.156746
893	L1 Miscellaneous - L2 Plant-Prokaryote DOE project - L3 Experimental-COG2515	level3	2402	2579	2508	2584	2121	2709	2750	2417	20070	2508.75	70.5923	0.0212917	0.0213408	0.0197048	0.0235011	0.0208682	0.0210201	0.0192097	0.0201688	0.0208881	0.000461904	0.0214574	0.00071948	0.0203188	0.000511802	1.66292	0.244685	0.449718	0.22101	0.0208993	0.889787	0.926807	0.487483
894	L1 Miscellaneous - L2 Plant-Prokaryote DOE project - L3 Experimental-PTPS	level3	2611	3118	3480	2862	2884	3374	3919	3435	25683	3210.38	149.269	0.0231443	0.0258009	0.0273416	0.0260294	0.0283752	0.02618	0.0273756	0.0286635	0.0266138	0.00062166	0.0265531	0.00128024	0.0266745	0.000402512	0.00818368	0.930863	0.965036	0.474258	3.29257	0.11952	0.925425	0.475403
895	L1 Miscellaneous - L2 Plant-Prokaryote DOE project - L3 Experimental-Ubiquinone_BiosynthesisVDC	level3	20952	23037	25066	21609	19806	24348	27955	22959	185732	23216.5	912.183	0.185722	0.190627	0.196938	0.19653	0.194868	0.188925	0.195275	0.191582	0.192558	0.00141612	0.192176	0.00238432	0.192941	0.001891	0.0632893	0.809766	0.895427	0.44005	0.0597072	0.815101	0.920967	0.437757
896	L1 Miscellaneous - L2 Plant-Prokaryote DOE project - L3 Experimental-yggC	level3	7645	6582	7080	6772	6036	6752	8095	6666	55628	6953.5	228.864	0.0677664	0.0544649	0.055626	0.0615903	0.0593873	0.0523911	0.0565464	0.0556247	0.0579246	0.00172947	0.0610922	0.00254286	0.0547571	0.000896272	5.52084	0.057086	0.194314	0.095494	2.00348	0.206688	0.961041	0.819953
897	L1 Miscellaneous - L2 Plant-Prokaryote DOE project - L3 Iojap	level3	20683	22552	23489	19701	18631	23393	26852	21579	176880	22110	910.795	0.183337	0.186614	0.184548	0.179177	0.183308	0.181514	0.18757	0.180067	0.183267	0.00104714	0.181472	0.00108349	0.185062	0.00134007	4.33825	0.0824096	0.239467	0.117684	0.0581128	0.817531	0.900261	0.290527
898	L1 Miscellaneous - L2 Plant-Prokaryote DOE project - L3 Iron-sulfur_cluster_assembly	level3	18235	19237	20614	17223	16430	20539	23827	18809	154914	19364.2	819.98	0.161638	0.159183	0.16196	0.15664	0.161652	0.159369	0.16644	0.156952	0.160479	0.00112222	0.159221	0.0014011	0.161738	0.00169058	1.31418	0.295292	0.503661	0.24752	0.00115147	0.974031	0.83783	0.0715487
899	L1 Miscellaneous - L2 Plant-Prokaryote DOE project - L3 Niacin-Choline_transport_and_metabolism	level3	27622	26826	27150	26056	23658	27010	30351	27325	215998	26999.8	652.395	0.244846	0.22198	0.213312	0.236975	0.232767	0.20958	0.212012	0.228015	0.224936	0.00454901	0.235651	0.00356981	0.214221	0.00269954	22.9259	0.0030375	0.0466619	0.0229316	0.425462	0.538395	0.925612	0.477029
900	L1 Miscellaneous - L2 Plant-Prokaryote DOE project - L3 Omega-amidase	level3	729	685	739	574	607	693	902	714	5643	705.375	34.8286	0.00646197	0.00566825	0.00580616	0.00522044	0.00597218	0.00537723	0.00630078	0.005958	0.00584563	0.000149938	0.00590315	0.000255953	0.00578811	0.000192861	0.128857	0.731914	0.848851	0.41716	0.048594	0.832838	0.943708	0.64789
901	L1 Miscellaneous - L2 Plant-Prokaryote DOE project - L3 PROSC	level3	43800	48005	50856	42629	39747	51319	57181	47060	380597	47574.6	1970.76	0.38825	0.397233	0.399564	0.387704	0.391065	0.398202	0.399429	0.392694	0.394268	0.00174743	0.389928	0.0011799	0.398607	0.000551129	44.4142	0.000552141	0.0281768	0.0139777	5.58092	0.0561001	0.945811	0.668995
902	L1 Miscellaneous - L2 Plant-Prokaryote DOE project - L3 Scaffold_proteins_for_[4Fe-4S]_cluster_assembly_(MRP_family)	level3	17489	20533	22679	17328	16523	21809	25449	19585	161395	20174.4	1084.7	0.155025	0.169907	0.178184	0.157595	0.162567	0.169224	0.17777	0.163428	0.166713	0.00304156	0.159654	0.00200818	0.173771	0.00243371	20.0181	0.00421864	0.052871	0.025983	1.88143	0.219251	0.802626	0.0305373
903	L1 Miscellaneous - L2 Plant-Prokaryote DOE project - L3 Single-Rhodanese-domain_proteins	level3	1460	1998	1872	1520	1622	2321	2256	1986	15035	1879.38	114.458	0.0129417	0.0165331	0.0147079	0.0138242	0.0159586	0.0180095	0.0157589	0.0165723	0.0155383	0.000578808	0.0148242	0.000860554	0.0162523	0.000694925	1.66711	0.244157	0.449248	0.220779	0.937469	0.370322	0.912963	0.375403
904	L1 Miscellaneous - L2 Plant-Prokaryote DOE project - L3 Synechocystis_experimental	level3	9224	9964	10774	8552	8082	10949	11647	9810	79002	9875.25	433.07	0.0817629	0.0824503	0.0846489	0.0777791	0.0795176	0.0849571	0.0813583	0.08186	0.0817918	0.000846036	0.0802299	0.000979844	0.0833537	0.000868251	5.69328	0.0543173	0.188395	0.0925848	0.0702109	0.799898	0.836369	0.0691089
905	L1 Miscellaneous - L2 Plant-Prokaryote DOE project - L3 YggW	level3	452	576	555	362	315	615	649	428	3952	494	43.2385	0.0040066	0.0047663	0.00436051	0.00329233	0.00309924	0.004772	0.00453349	0.00357146	0.00405024	0.000234271	0.00349241	0.000196904	0.00460807	9.94803e-05	25.5759	0.00231694	0.042196	0.0207368	1.47056	0.270832	0.964666	0.853188
906	L1 Miscellaneous - L2 Plant-Prokaryote DOE project - L3 YrdC-YciO-Sua5_protein_family	level3	1710	2379	2468	1908	1662	2558	2556	2040	17281	2160.12	132.722	0.0151577	0.0196858	0.0193905	0.017353	0.0163522	0.0198484	0.0178545	0.0170229	0.0178331	0.00059997	0.0164714	0.000484879	0.0191948	0.000456699	16.7167	0.00643937	0.0625995	0.0307639	0.0952817	0.768004	0.82887	0.0577816
907	L1 Motility and Chemotaxis - L2 Flagellar motility in Prokaryota - L3 Archaeal_Flagellum	level3	17	16	20	15	12	14	47	8	149	18.625	4.24238	0.000150691	0.000132397	0.000157136	0.000136423	0.000118066	0.000108631	0.000328311	6.67563e-05	0.000149801	2.73864e-05	0.000117984	1.83348e-05	0.000181619	4.989e-05	1.43332	0.276373	0.483349	0.237537	0.684712	0.439632	0.87979	0.18746
908	L1 Motility and Chemotaxis - L2 Flagellar motility in Prokaryota - L3 Flagellar_motility	level3	18017	22533	23101	19863	18085	24170	26105	21734	173608	21701	1019.19	0.159705	0.186456	0.181499	0.180651	0.177936	0.187544	0.182352	0.18136	0.179688	0.00305895	0.174913	0.00512264	0.184463	0.00149166	3.20381	0.123667	0.302696	0.148757	0.621385	0.460534	0.828392	0.0571225
909	L1 Motility and Chemotaxis - L2 Flagellar motility in Prokaryota - L3 Flagellum	level3	50916	61294	64082	53616	50160	65450	72378	59801	477697	59712.1	2741	0.451327	0.507197	0.503478	0.487629	0.493517	0.50785	0.505585	0.499012	0.494449	0.00664847	0.482871	0.0107685	0.506027	0.000973911	4.58659	0.0759788	0.229485	0.112778	1.8579	0.2218	0.822711	0.0498242
910	L1 Motility and Chemotaxis - L2 Flagellar motility in Prokaryota - L3 Flagellum_in_Campylobacter	level3	12708	13278	14024	11508	11151	14547	15783	13458	106457	13307.1	541.978	0.112646	0.109873	0.110183	0.104663	0.109713	0.112875	0.11025	0.112301	0.110313	0.000930147	0.109831	0.00184255	0.110795	0.000698147	0.239682	0.641819	0.789591	0.388037	1.82098	0.225887	0.878711	0.183051
911	L1 Motility and Chemotaxis - L2 OTHER Motility and Chemotaxis - L3 Bacterial_Chemotaxis	level3	39868	49801	52511	42568	39384	53813	59263	47694	384902	48112.8	2514.61	0.353396	0.412094	0.412567	0.387149	0.387493	0.417554	0.413973	0.397985	0.397776	0.00763636	0.381506	0.00970143	0.414047	0.00123515	11.0717	0.0158575	0.0986185	0.0484652	1.41352	0.279388	0.834075	0.0654368
912	L1 Motility and Chemotaxis - L2 Social motility and nonflagellar swimming in bacteria - L3 Control_of_Swarming_in_Vibrio_and_Shewanella_species	level3	56	45	46	43	40	58	66	58	412	51.5	3.25137	0.000496392	0.000372367	0.000361412	0.000391078	0.000393554	0.000450042	0.000461033	0.000483983	0.000426233	1.8633e-05	0.000441252	2.8371e-05	0.000411213	2.57858e-05	0.613893	0.463123	0.658587	0.323656	1.13371	0.327947	0.755745	0.00945271
913	L1 Motility and Chemotaxis - L2 Social motility and nonflagellar swimming in bacteria - L3 Rhamnolipids_in_Pseudomonas	level3	395	349	354	403	304	431	423	382	3041	380.125	15.0124	0.00350134	0.00288791	0.0027813	0.00366522	0.00299101	0.00334428	0.0029548	0.00318762	0.00316418	0.00011136	0.0033363	0.000151866	0.00299207	0.000122717	3.1081	0.128365	0.308961	0.151836	0.714629	0.430326	0.927671	0.495126
914	L1 Nitrogen Metabolism - L2 OTHER Nitrogen Metabolism - L3 Allantoin_Utilization	level3	5641	5348	5594	5226	4713	5741	6439	5472	44174	5521.75	173.363	0.0500027	0.0442537	0.0439508	0.0475296	0.0463705	0.0445464	0.0449786	0.0456613	0.0459117	0.00071907	0.047391	0.000951894	0.0444324	0.000218942	9.1752	0.0231259	0.117397	0.0576938	3.09743	0.128904	0.921186	0.439564
915	L1 Nitrogen Metabolism - L2 OTHER Nitrogen Metabolism - L3 Amidase_clustered_with_urea_and_nitrile_hydratase_functions	level3	1441	1646	1585	1978	1375	1608	1570	1836	13039	1629.88	69.5202	0.0127732	0.0136204	0.012453	0.0179896	0.0135284	0.012477	0.010967	0.0153206	0.0136412	0.000760802	0.014903	0.00115927	0.0123793	0.000543891	3.88398	0.096246	0.261461	0.128493	2.14803	0.193106	0.94436	0.654415
916	L1 Nitrogen Metabolism - L2 OTHER Nitrogen Metabolism - L3 Ammonia_assimilation	level3	94698	104894	111806	88542	84118	112799	127259	100123	824239	103030	5014.99	0.839417	0.867979	0.878435	0.805276	0.827624	0.875247	0.888948	0.835481	0.852301	0.0104091	0.826949	0.00762911	0.877652	0.00435478	33.3142	0.00118094	0.0334211	0.0164254	0.559688	0.482669	0.921502	0.442166
917	L1 Nitrogen Metabolism - L2 OTHER Nitrogen Metabolism - L3 Cyanate_hydrolysis	level3	5332	6766	7265	6125	6076	8031	8226	7422	55243	6905.38	358.546	0.0472636	0.0559874	0.0570795	0.0557059	0.0597808	0.0623153	0.0574614	0.0619332	0.0571909	0.00167836	0.0561709	0.00323768	0.0582109	0.00140333	0.334224	0.584212	0.748319	0.367755	1.7037	0.239621	0.91986	0.428731
918	L1 Nitrogen Metabolism - L2 OTHER Nitrogen Metabolism - L3 Denitrification	level3	3195	4307	4350	3058	2775	4678	5030	3820	31213	3901.62	290.576	0.028321	0.0356396	0.034177	0.027812	0.0273028	0.0362982	0.0351363	0.0318762	0.0320704	0.00133237	0.028828	0.00103709	0.0353128	0.000447135	32.9698	0.00121324	0.0337494	0.0165866	0.478442	0.514989	0.890526	0.236678
919	L1 Nitrogen Metabolism - L2 OTHER Nitrogen Metabolism - L3 Dissimilatory_nitrite_reductase	level3	32	62	71	33	54	67	103	49	471	58.875	8.1096	0.000283653	0.000513039	0.000557831	0.00030013	0.000531298	0.000519877	0.000719491	0.000408883	0.000479275	5.08298e-05	0.000380991	5.72882e-05	0.000577559	4.83252e-05	6.87865	0.0394424	0.156233	0.0767791	0.318683	0.592862	0.844824	0.0843965
920	L1 Nitrogen Metabolism - L2 OTHER Nitrogen Metabolism - L3 Nitrate_and_nitrite_ammonification	level3	31713	40935	43258	29392	30043	45715	47796	38556	307408	38426	2561.87	0.281109	0.33873	0.339868	0.267316	0.295588	0.354719	0.333872	0.321732	0.316617	0.0111314	0.291436	0.0116317	0.341797	0.00449918	16.3061	0.00681755	0.0645238	0.0317096	2.65329	0.154459	0.965847	0.863573
921	L1 Nitrogen Metabolism - L2 OTHER Nitrogen Metabolism - L3 Nitric_oxide_synthase	level3	26965	28623	26835	29189	24363	31165	31489	32192	230821	28852.6	958.1	0.239022	0.23685	0.210837	0.265469	0.239704	0.24182	0.219962	0.268628	0.240286	0.00698709	0.253206	0.00801932	0.227367	0.00722794	5.72813	0.05378	0.187399	0.0920956	0.648381	0.451414	0.819575	0.0461856
922	L1 Nitrogen Metabolism - L2 OTHER Nitrogen Metabolism - L3 Nitrilase	level3	105	100	113	129	90	126	138	94	895	111.875	6.21472	0.000930736	0.000827482	0.000887816	0.00117323	0.000885496	0.000977678	0.000963978	0.000784387	0.000928851	4.18445e-05	0.000943463	8.24734e-05	0.000914238	3.50279e-05	0.106379	0.75538	0.860873	0.423068	0.771115	0.41365	0.949255	0.703712
923	L1 Nitrogen Metabolism - L2 OTHER Nitrogen Metabolism - L3 Nitrogen_fixation	level3	3601	3623	4457	3110	2939	3979	5093	3373	30175	3771.88	253.542	0.0319198	0.0299797	0.0350177	0.028285	0.0289164	0.0308745	0.0355764	0.0281461	0.0310894	0.00102453	0.0293168	0.0008837	0.032862	0.00142223	4.48292	0.0785772	0.233576	0.114789	2.98282	0.134898	0.884951	0.209869
924	L1 Nitrogen Metabolism - L2 OTHER Nitrogen Metabolism - L3 Nitrosative_stress	level3	1517	1747	2117	1308	1215	1843	2289	1503	13539	1692.38	133.91	0.0134469	0.0144561	0.0166328	0.0118961	0.0119542	0.0143005	0.0159895	0.0125418	0.0139022	0.000628993	0.0124598	0.000359927	0.0153447	0.000574086	18.128	0.00533471	0.0583647	0.0286828	2.57424	0.159738	0.918307	0.416274
925	L1 Nucleosides and Nucleotides - L2 Detoxification - L3 Housecleaning_nucleoside_triphosphate_pyrophosphatases	level3	6282	7298	7788	6089	6157	7889	8978	7021	57502	7187.75	358.247	0.0556846	0.0603896	0.0611886	0.0553785	0.0605778	0.0612135	0.0627144	0.058587	0.0594668	0.000949078	0.057557	0.00123955	0.0613765	0.000485271	8.23322	0.028451	0.131241	0.0644972	5.76183	0.0532672	0.959068	0.801179
926	L1 Nucleosides and Nucleotides - L2 Detoxification - L3 Nucleoside_triphosphate_pyrophosphohydrolase_MazG	level3	4152	4379	4515	4041	3670	4624	5119	4274	34774	4346.75	152.203	0.0368039	0.0362354	0.0354734	0.0367523	0.0361086	0.0358792	0.035758	0.0356646	0.0360844	0.000173486	0.0363323	0.000273059	0.0358365	0.000157853	2.47142	0.166992	0.360216	0.177025	2.49238	0.165477	0.928793	0.505159
927	L1 Nucleosides and Nucleotides - L2 Detoxification - L3 Nudix_proteins_(nucleoside_triphosphate_hydrolases)	level3	11563	13085	13210	11779	11095	13821	14651	12883	102087	12760.9	426.62	0.102496	0.108276	0.103788	0.107128	0.109162	0.107242	0.102342	0.107503	0.105992	0.000952439	0.106572	0.00142876	0.105412	0.00140273	0.335753	0.583376	0.747746	0.367473	0.259301	0.628781	0.909651	0.351613
928	L1 Nucleosides and Nucleotides - L2 OTHER Nucleosides and Nucleotides - L3 Adenosyl_nucleosidases	level3	226	323	286	327	278	294	291	377	2402	300.25	15.5032	0.0020033	0.00267277	0.00224704	0.00297401	0.0027352	0.00228125	0.00203274	0.00314589	0.00251152	0.00015253	0.0027146	0.000251609	0.00230845	0.000133309	2.03458	0.203652	0.402959	0.198031	0.800607	0.405373	0.932806	0.541959
929	L1 Nucleosides and Nucleotides - L2 OTHER Nucleosides and Nucleotides - L3 AMP_to_3-phosphoglycerate	level3	1	2	1	4	4	3	3	2	20	2.5	0.422577	8.86415e-06	1.65496e-05	7.85678e-06	3.63794e-05	3.93554e-05	2.32781e-05	2.0956e-05	1.66891e-05	2.12411e-05	4.08959e-06	2.5322e-05	7.44194e-06	1.71601e-05	3.40053e-06	0.995072	0.35702	0.562753	0.27656	7.54824	0.0334063	0.956567	0.776836
930	L1 Nucleosides and Nucleotides - L2 OTHER Nucleosides and Nucleotides - L3 Hydantoin_metabolism	level3	26973	29105	31237	28536	24902	29464	33531	29620	233368	29171	916.404	0.239093	0.240839	0.245422	0.25953	0.245007	0.228622	0.234226	0.247165	0.242488	0.00327891	0.247699	0.00429712	0.237277	0.00368846	3.38684	0.115324	0.291193	0.143104	0.00383214	0.95265	0.935517	0.56758
931	L1 Nucleosides and Nucleotides - L2 OTHER Nucleosides and Nucleotides - L3 Pseudouridine_catabolism	level3	816	782	863	580	637	838	1090	664	6270	783.75	56.9219	0.00723315	0.00647091	0.0067804	0.00527501	0.00626735	0.00650234	0.00761403	0.00554078	0.00646049	0.000277759	0.00607907	0.000438141	0.00684192	0.000266599	2.21233	0.187473	0.384854	0.189133	1.05676	0.3436	0.929535	0.511853
932	L1 Nucleosides and Nucleotides - L2 OTHER Nucleosides and Nucleotides - L3 Ribonucleotide_reduction	level3	33234	35769	37857	31276	29569	39658	44163	35053	286579	35822.4	1666.3	0.294591	0.295982	0.297434	0.28445	0.290925	0.30772	0.308494	0.292501	0.296512	0.00288716	0.290617	0.00218837	0.302408	0.00330772	8.83788	0.0248654	0.122102	0.060006	3.1303	0.127253	0.875767	0.171493
933	L1 Nucleosides and Nucleotides - L2 Purines - L3 De_Novo_Purine_Biosynthesis	level3	61083	65039	68359	56176	54028	68311	78219	62094	513309	64163.6	2717.1	0.541449	0.538186	0.537081	0.510912	0.531573	0.530049	0.546387	0.518146	0.531723	0.00422654	0.52552	0.00681997	0.537926	0.00334678	2.66671	0.153587	0.343931	0.169022	3.8972	0.0958	0.980457	0.965131
934	L1 Nucleosides and Nucleotides - L2 Purines - L3 Purine_conversions	level3	85884	88101	91711	79096	73668	92777	105602	86370	703209	87901.1	3375.79	0.761289	0.72902	0.720553	0.719366	0.724808	0.719889	0.737666	0.720718	0.729164	0.00508989	0.731545	0.00998176	0.726782	0.00418119	0.193706	0.675262	0.813475	0.399775	0.285032	0.612613	0.815813	0.0421572
935	L1 Nucleosides and Nucleotides - L2 Purines - L3 Purine_nucleotide_synthesis_regulator	level3	35	37	45	48	51	32	28	16	292	36.5	4.07519	0.000310245	0.000306168	0.000353555	0.000436552	0.000501781	0.000248299	0.00019559	0.000133513	0.000310713	4.28343e-05	0.000345523	8.10843e-05	0.000275903	3.43487e-05	0.625047	0.459277	0.655633	0.322205	2.49328	0.165412	0.9676	0.878536
936	L1 Nucleosides and Nucleotides - L2 Purines - L3 Purine_Utilization	level3	22309	22704	23335	20893	19104	23585	26638	22620	181188	22648.5	767.985	0.19775	0.187871	0.183338	0.190019	0.187961	0.183004	0.186076	0.188754	0.188097	0.00163691	0.191121	0.00225003	0.185072	0.00115927	5.71068	0.0540481	0.18799	0.0923858	0.200742	0.669846	0.859895	0.119786
937	L1 Nucleosides and Nucleotides - L2 Purines - L3 Xanthine_Metabolism_in_Bacteria	level3	49	48	46	43	43	37	47	44	357	44.625	1.34878	0.000434343	0.000397191	0.000361412	0.000391078	0.00042307	0.000287096	0.000328311	0.00036716	0.000373708	1.72808e-05	0.000403913	1.52985e-05	0.000343503	2.34799e-05	4.64685	0.0745223	0.227019	0.111566	0.770434	0.413845	0.970098	0.898773
938	L1 Nucleosides and Nucleotides - L2 Purines - L3 Xanthosine_utilization_(xap_region)	level3	176	235	198	165	150	264	257	173	1618	202.25	15.5629	0.00156009	0.00194458	0.00155564	0.00150065	0.00147583	0.00204847	0.00179523	0.00144361	0.00166551	8.20443e-05	0.00149504	2.46266e-05	0.00183598	0.000106925	9.65487	0.0209226	0.111892	0.0549884	4.56977	0.0763925	0.94113	0.622229
939	L1 Nucleosides and Nucleotides - L2 Pyrimidines - L3 De_Novo_Pyrimidine_Synthesis	level3	12090	11352	12483	10455	9934	11921	14515	11230	93980	11747.5	495.173	0.107168	0.0939357	0.0980762	0.0950866	0.0977391	0.0924992	0.101392	0.0937092	0.0974507	0.00172631	0.0984256	0.00303159	0.0964758	0.00202069	0.286399	0.611781	0.767808	0.377332	0.102917	0.759237	0.892874	0.248824
940	L1 Nucleosides and Nucleotides - L2 Pyrimidines - L3 Novel_non-oxidative_pathway_of_Uracil_catabolism	level3	13671	14320	15119	12643	11567	15126	17418	13729	113593	14199.1	625.793	0.121182	0.118495	0.118787	0.114986	0.113806	0.117368	0.121671	0.114562	0.117607	0.00105322	0.116134	0.0017002	0.11908	0.000916102	2.32709	0.177985	0.373574	0.183589	0.237571	0.643262	0.825751	0.053611
941	L1 Nucleosides and Nucleotides - L2 Pyrimidines - L3 pyrimidine_conversions	level3	19188	20639	21667	17772	17360	21957	24962	19856	163401	20425.1	874.299	0.170085	0.170784	0.170233	0.161634	0.170802	0.170372	0.174368	0.165689	0.169246	0.00136651	0.167053	0.00213079	0.171439	0.000983295	3.49413	0.110792	0.283929	0.139534	2.95087	0.136638	0.893819	0.253862
942	L1 Nucleosides and Nucleotides - L2 Pyrimidines - L3 Pyrimidine_utilization	level3	8140	9938	9977	8344	7884	10506	11644	9723	76156	9519.5	460.439	0.0721542	0.0822351	0.0783871	0.0758874	0.0775695	0.0815197	0.0813374	0.081134	0.078778	0.00123501	0.0766862	0.00186504	0.0808698	0.000849957	4.16645	0.0873008	0.248704	0.122223	1.71916	0.237742	0.959676	0.807009
943	L1 Phages, Prophages, Transposable elements, Plasmids - L2 Gene Transfer Agent (GTA) - L3 Gene_Transfer_Agent	level3	3449	4553	4266	3319	3678	4283	5521	4443	33512	4189	251.837	0.0305725	0.0376752	0.033517	0.0301858	0.0361873	0.0332333	0.0385661	0.0370748	0.0346265	0.00113839	0.0335051	0.00181556	0.0357479	0.00138314	0.965633	0.363721	0.569585	0.279917	6.41933	0.0444607	0.813726	0.0400703
944	L1 Phages, Prophages, Transposable elements, Plasmids - L2 OTHER Phages, Prophages, Transposable elements, Plasmids - L3 Integrons	level3	1130	1036	1236	857	831	1217	1403	1067	8777	1097.12	68.3247	0.0100165	0.00857271	0.00971098	0.00779428	0.00817608	0.00944313	0.00980044	0.00890363	0.00905222	0.00028904	0.00872262	0.000488823	0.00938181	0.000280179	1.36885	0.286376	0.493207	0.242382	1.16529	0.321843	0.9407	0.617982
945	L1 Phages, Prophages, Transposable elements, Plasmids - L2 Pathogenicity islands - L3 Listeria_Pathogenicity_Island_LIPI-1_extended	level3	46	36	52	27	36	59	76	46	378	47.25	5.43386	0.000407751	0.000297893	0.000408552	0.000245561	0.000354198	0.000457802	0.000530886	0.000383849	0.000385812	3.15184e-05	0.00034784	3.5809e-05	0.000423783	4.89119e-05	1.56952	0.256891	0.464475	0.228262	0.357851	0.571576	0.932791	0.541816
946	L1 Phages, Prophages, Transposable elements, Plasmids - L2 Pathogenicity islands - L3 Staphylococcal_pathogenicity_islands_SaPI	level3	33812	33900	37079	31262	30047	37355	41833	34201	279489	34936.1	1324.83	0.299715	0.280516	0.291321	0.284323	0.295628	0.289851	0.292218	0.285392	0.28987	0.00222006	0.291264	0.00379823	0.288477	0.00269791	0.358037	0.571479	0.738707	0.363031	1.59463	0.253522	0.895431	0.262649
947	L1 Phages, Prophages, Transposable elements, Plasmids - L2 Pathogenicity islands - L3 Vibrio_pathogenicity_island	level3	31	28	25	18	11	33	40	20	206	25.75	3.2719	0.000274789	0.000231695	0.000196419	0.000163707	0.000108227	0.000256059	0.000279414	0.000166891	0.00020965	2.16095e-05	0.000178403	3.48369e-05	0.000240897	1.77397e-05	2.55538	0.161035	0.353417	0.173684	0.325164	0.58922	0.955695	0.768244
948	L1 Phages, Prophages, Transposable elements, Plasmids - L2 Phages, Prophages - L3 Listeria_phi-A118-like_prophages	level3	24	48	28	45	42	67	51	30	335	41.875	5.02649	0.00021274	0.000397191	0.00021999	0.000409268	0.000413232	0.000519877	0.000356253	0.000250336	0.000347361	3.87886e-05	0.000321394	5.24491e-05	0.000373328	6.1813e-05	0.41041	0.545436	0.719561	0.353622	0.0145308	0.907988	0.959026	0.800775
949	L1 Phages, Prophages, Transposable elements, Plasmids - L2 Phages, Prophages - L3 Phage_baseplate_proteins	level3	115	134	145	67	98	160	165	138	1022	127.75	11.6554	0.00101938	0.00110883	0.00113923	0.000609354	0.000964207	0.0012415	0.00115258	0.00115155	0.00104833	6.96128e-05	0.000936121	0.000115796	0.00116053	2.8498e-05	3.54135	0.108876	0.280915	0.138053	1.7097	0.23889	0.89446	0.257322
950	L1 Phages, Prophages, Transposable elements, Plasmids - L2 Phages, Prophages - L3 Phage_capsid_proteins	level3	6288	7115	7569	6266	6655	8697	6884	6561	56035	7004.38	286.217	0.0557378	0.0588753	0.059468	0.0569883	0.0654775	0.0674831	0.0480871	0.0547485	0.0583582	0.00216595	0.058238	0.00245628	0.0584784	0.0039812	0.00263956	0.960693	0.97961	0.48142	0.336847	0.582779	0.954679	0.758169
951	L1 Phages, Prophages, Transposable elements, Plasmids - L2 Phages, Prophages - L3 Phage_DNA_synthesis	level3	1971	2098	2224	1585	1574	2256	2546	1902	16156	2019.5	118.362	0.0174712	0.0173606	0.0174735	0.0144153	0.0154863	0.0175051	0.0177847	0.0158713	0.016671	0.0004397	0.0158111	0.000633334	0.017531	9.00857e-05	7.22839	0.0361215	0.148638	0.0730468	3.38267	0.115505	0.876064	0.172627
952	L1 Phages, Prophages, Transposable elements, Plasmids - L2 Phages, Prophages - L3 Phage_Dual_Exonuclease_Exclusion	level3	3	7	2	14	7	6	7	1	47	5.875	1.44466	2.65924e-05	5.79237e-05	1.57136e-05	0.000127328	6.88719e-05	4.65561e-05	4.88974e-05	8.34454e-06	5.00284e-05	1.32761e-05	5.77842e-05	2.64204e-05	4.22727e-05	9.18594e-06	0.307515	0.599254	0.759044	0.373025	3.5052	0.110339	0.931774	0.532363
953	L1 Phages, Prophages, Transposable elements, Plasmids - L2 Phages, Prophages - L3 Phage_entry_and_exit	level3	753	1147	1040	750	760	1206	1107	977	7740	967.5	66.853	0.0066747	0.00949122	0.00817105	0.00682113	0.00747752	0.00935778	0.00773278	0.00815262	0.00798485	0.000368601	0.00728149	0.000338798	0.0086882	0.000435263	6.50423	0.0434708	0.165101	0.0811372	1.12935	0.328803	0.883505	0.203367
954	L1 Phages, Prophages, Transposable elements, Plasmids - L2 Phages, Prophages - L3 Phage_integration_and_excision	level3	27336	34904	34845	29423	26736	34315	36064	31238	254861	31857.6	1301.95	0.24231	0.288824	0.273769	0.267598	0.263051	0.266262	0.251919	0.260667	0.2643	0.00492336	0.258407	0.00555461	0.270194	0.00768813	1.54445	0.26032	0.468519	0.230249	0.474658	0.516594	0.942886	0.639684
955	L1 Phages, Prophages, Transposable elements, Plasmids - L2 Phages, Prophages - L3 Phage_introns	level3	16	38	36	17	24	43	29	28	231	28.875	3.44569	0.000141826	0.000314443	0.000282844	0.000154612	0.000236132	0.000333652	0.000202575	0.000233647	0.000237467	2.48142e-05	0.000191555	2.51605e-05	0.000283379	2.88992e-05	5.74281	0.0535558	0.187304	0.0920488	0.0191709	0.894408	0.883498	0.203334
956	L1 Phages, Prophages, Transposable elements, Plasmids - L2 Phages, Prophages - L3 Phage_neck_proteins	level3	4	6	10	9	8	11	8	9	65	8.125	0.789156	3.54566e-05	4.96489e-05	7.85678e-05	8.18536e-05	7.87108e-05	8.53529e-05	5.58828e-05	7.51009e-05	6.75718e-05	6.42409e-06	6.77805e-05	1.08626e-05	6.73631e-05	8.63504e-06	0.000904692	0.97698	0.986621	0.484866	0.0451776	0.838715	0.863682	0.130626
957	L1 Phages, Prophages, Transposable elements, Plasmids - L2 Phages, Prophages - L3 Phage_nin_genes_-_N-independent_survival	level3	0	13	7	0	2	7	8	4	41	5.125	1.58607	0	0.000107573	5.49974e-05	0	1.96777e-05	5.43155e-05	5.58828e-05	3.33782e-05	4.0728e-05	1.26072e-05	1.3264e-05	8.15262e-06	6.81921e-05	1.31308e-05	12.6301	0.0120156	0.0854276	0.0419826	0.000416275	0.984384	0.747083	0.00758325
958	L1 Phages, Prophages, Transposable elements, Plasmids - L2 Phages, Prophages - L3 Phage_packaging_machinery	level3	510	940	799	640	581	835	763	671	5739	717.375	50.3349	0.00452072	0.00777833	0.00627757	0.0058207	0.00571637	0.00647906	0.00532982	0.00559919	0.00594022	0.000336767	0.00541424	0.000301259	0.00646619	0.00050405	3.20918	0.12341	0.302249	0.148538	0.530617	0.493785	0.955443	0.765743
959	L1 Phages, Prophages, Transposable elements, Plasmids - L2 Phages, Prophages - L3 Phage_regulation_of_gene_expression	level3	3088	3304	3535	3237	2848	3491	3941	3390	26834	3354.25	114.983	0.0273725	0.02734	0.0277737	0.02944	0.028021	0.0270879	0.0275292	0.028288	0.0278565	0.000264794	0.0282804	0.000431693	0.0274327	0.000145228	3.46371	0.112052	0.286184	0.140642	1.59916	0.252921	0.94759	0.68692
960	L1 Phages, Prophages, Transposable elements, Plasmids - L2 Phages, Prophages - L3 Phage_replication	level3	4803	5158	5261	4474	4282	5685	5903	4788	40354	5044.25	199.911	0.0425745	0.0426815	0.0413345	0.0406903	0.0421299	0.0441119	0.0412345	0.0399537	0.0418389	0.000462822	0.0413371	0.000611827	0.0423406	0.000676354	1.21065	0.313378	0.520149	0.255622	0.0108284	0.920513	0.914264	0.385071
961	L1 Phages, Prophages, Transposable elements, Plasmids - L2 Phages, Prophages - L3 Phage_tail_fiber_proteins	level3	363	617	608	374	441	638	651	560	4252	531.5	42.4655	0.00321769	0.00510556	0.00477692	0.00340147	0.00433893	0.00495047	0.00454746	0.00467294	0.00437643	0.000247608	0.00390776	0.000354018	0.0048451	0.000119785	6.29032	0.0460243	0.170168	0.0836275	17.5297	0.00576939	0.984488	0.981629
962	L1 Phages, Prophages, Transposable elements, Plasmids - L2 Phages, Prophages - L3 Phage_tail_proteins_2	level3	217	373	297	203	206	399	282	240	2217	277.125	26.7298	0.00192352	0.00308651	0.00233346	0.00184625	0.0020268	0.00309598	0.00196987	0.00200269	0.00228564	0.0001828	0.00194982	4.09668e-05	0.00262145	0.000281211	5.58581	0.0560209	0.192198	0.0944541	19.3828	0.00455563	0.942383	0.634671
963	L1 Phages, Prophages, Transposable elements, Plasmids - L2 Phages, Prophages - L3 Prophage_lysogenic_conversion_modules	level3	380	445	487	287	363	444	528	415	3349	418.625	26.6933	0.00336838	0.00368229	0.00382625	0.00261022	0.0035715	0.00344515	0.00368826	0.00346298	0.00345688	0.000132204	0.00325327	0.00021833	0.00366049	7.91064e-05	3.07511	0.130042	0.311621	0.153144	0.764405	0.415573	0.860512	0.121493
964	L1 Phages, Prophages, Transposable elements, Plasmids - L2 Phages, Prophages - L3 r1t-like_streptococcal_phages	level3	12842	17167	16653	13257	13539	19550	16493	14769	124270	15533.8	823.36	0.113833	0.142054	0.130839	0.12057	0.133208	0.151695	0.115209	0.123241	0.128831	0.00468809	0.122713	0.00401938	0.134949	0.00783935	1.92918	0.214208	0.415303	0.204097	1.95463	0.211589	0.987033	0.989111
965	L1 Phages, Prophages, Transposable elements, Plasmids - L2 Phages, Prophages - L3 Staphylococcal_phi-Mu50B-like_prophages	level3	9	2	2	4	5	5	7	9	43	5.375	0.980843	7.97773e-05	1.65496e-05	1.57136e-05	3.63794e-05	4.91942e-05	3.87968e-05	4.88974e-05	7.51009e-05	4.50511e-05	8.37535e-06	6.0113e-05	1.03836e-05	2.99893e-05	8.26393e-06	5.1526	0.0636734	0.206571	0.101517	0.791341	0.407944	0.868694	0.146356
966	L1 Phages, Prophages, Transposable elements, Plasmids - L2 Phages, Prophages - L3 T7-like_phage_core_proteins	level3	6	13	25	19	20	31	17	21	152	19	2.65249	5.31849e-05	0.000107573	0.000196419	0.000172802	0.000196777	0.00024054	0.000118751	0.000175235	0.00015766	2.12877e-05	0.0001495	3.25538e-05	0.000165821	3.17905e-05	0.128658	0.732111	0.848851	0.41716	0.282114	0.614397	0.91291	0.375014
967	L1 Phages, Prophages, Transposable elements, Plasmids - L2 Plasmid related functions - L3 F_plasmid_replication	level3	5	11	11	11	4	16	6	13	77	9.625	1.4873	4.43207e-05	9.1023e-05	8.64246e-05	0.000100043	3.93554e-05	0.00012415	4.19121e-05	0.000108479	7.94635e-05	1.17246e-05	7.30496e-05	1.81304e-05	8.58773e-05	1.6893e-05	0.267959	0.623228	0.775644	0.381183	0.667766	0.445059	0.904472	0.316774
968	L1 Phages, Prophages, Transposable elements, Plasmids - L2 Plasmid related functions - L3 Plasmid-encoded_T-DNA_transfer	level3	1286	1919	1960	1746	1575	2117	1877	2053	14533	1816.62	96.8904	0.0113993	0.0158794	0.0153993	0.0158796	0.0154962	0.0164265	0.0131115	0.0171313	0.0150904	0.000668106	0.0149766	0.00124249	0.0152042	0.000728439	0.0249652	0.879637	0.935055	0.459524	0.274248	0.619268	0.868453	0.145561
969	L1 Phages, Prophages, Transposable elements, Plasmids - L2 Transposable elements - L3 CBSS-203122.12.peg.188	level3	13053	13900	14858	12111	11323	14677	16385	13328	109635	13704.4	571.286	0.115704	0.11502	0.116736	0.110148	0.111405	0.113884	0.114455	0.111216	0.113571	0.000839858	0.112118	0.00122683	0.115024	0.000616069	4.4794	0.0786673	0.233675	0.114837	0.282699	0.614038	0.867488	0.142421
970	L1 Phages, Prophages, Transposable elements, Plasmids - L2 Transposable elements - L3 Conjugative_transposon,_Bacteroidales	level3	791	854	778	695	891	1245	1104	878	7236	904.5	64.3581	0.00701154	0.00706669	0.00611257	0.00632092	0.00876641	0.00966039	0.00771182	0.00732651	0.00749711	0.000424423	0.00735634	0.000514796	0.00763787	0.000749935	0.0957879	0.767411	0.869867	0.427488	0.383183	0.558659	0.937467	0.586342
971	L1 Phages, Prophages, Transposable elements, Plasmids - L2 Transposable elements - L3 Tn552	level3	348	325	299	280	228	318	317	339	2454	306.75	13.5512	0.00308472	0.00268932	0.00234918	0.00254656	0.00224326	0.00246747	0.00221435	0.0028288	0.00255296	0.000106645	0.00267583	0.000181297	0.00243008	0.000100699	1.40424	0.280819	0.487997	0.239822	1.83679	0.224124	0.991855	0.997438
972	L1 Phosphorus Metabolism - L2 OTHER Phosphorus Metabolism - L3 Alkylphosphonate_utilization	level3	14506	17526	18821	16059	15018	19773	21011	18461	141175	17646.9	814.94	0.128583	0.145024	0.147872	0.146054	0.14776	0.153426	0.146769	0.154049	0.146192	0.00277461	0.144111	0.005454	0.148273	0.00181487	0.524145	0.496325	0.686045	0.337151	1.04399	0.346312	0.920116	0.430802
973	L1 Phosphorus Metabolism - L2 OTHER Phosphorus Metabolism - L3 High_affinity_phosphate_transporter_and_control_of_PHO_regulon	level3	227	226	221	182	187	268	292	234	1837	229.625	13.067	0.00201216	0.00187011	0.00173635	0.00165526	0.00183986	0.00207951	0.00203972	0.00195262	0.0018982	5.31602e-05	0.00186498	7.85051e-05	0.00193142	7.93046e-05	0.354531	0.573317	0.739753	0.363545	0.0402083	0.847698	0.87126	0.15506
974	L1 Phosphorus Metabolism - L2 OTHER Phosphorus Metabolism - L3 P_uptake_(cyanobacteria)	level3	30719	30574	32729	27305	26225	32817	38301	29905	248575	31071.9	1319.28	0.272298	0.252994	0.257144	0.248335	0.258024	0.254639	0.267546	0.249544	0.257565	0.00297626	0.25705	0.00552078	0.258081	0.00326831	0.0258161	0.877624	0.933879	0.458946	0.807424	0.4035	0.898801	0.28185
975	L1 Phosphorus Metabolism - L2 OTHER Phosphorus Metabolism - L3 Phosphate_metabolism	level3	114951	122215	127970	110045	102562	130294	145822	120647	974506	121813	4713.13	1.01894	1.01131	1.00543	1.00084	1.00909	1.011	1.01862	1.00674	1.01025	0.00220635	1.00891	0.00376914	1.01159	0.00270391	0.334544	0.584037	0.748319	0.367755	0.321487	0.59128	0.936613	0.578094
976	L1 Phosphorus Metabolism - L2 OTHER Phosphorus Metabolism - L3 Phosphate-binding_DING_proteins	level3	1472	1768	1815	1647	2067	2163	1824	1872	14628	1828.5	77.2937	0.013048	0.0146299	0.0142601	0.0149792	0.0203369	0.0167835	0.0127413	0.015621	0.0153	0.000854881	0.0159963	0.00154673	0.0146037	0.000833609	0.628179	0.458208	0.654584	0.321689	0.502015	0.505199	0.931109	0.526222
977	L1 Phosphorus Metabolism - L2 OTHER Phosphorus Metabolism - L3 Phosphoenolpyruvate_phosphomutase	level3	1549	1813	1775	1844	1593	1909	2176	1968	14627	1828.38	71.1663	0.0137306	0.0150022	0.0139458	0.0167709	0.0156733	0.0148126	0.0152001	0.0164221	0.0151947	0.000380469	0.0156492	0.00067929	0.0147402	0.000276365	1.53642	0.261432	0.469118	0.230544	1.33478	0.291883	0.909197	0.348446
978	L1 Phosphorus Metabolism - L2 OTHER Phosphorus Metabolism - L3 Phosphonate_metabolism	level3	1848	2190	2271	1926	1845	2352	2461	2242	17135	2141.88	84.1031	0.0163809	0.0181219	0.0178427	0.0175167	0.0181527	0.01825	0.0171909	0.0187085	0.0177705	0.000257585	0.0176897	0.000499583	0.0178514	0.000235993	0.0856426	0.779648	0.877957	0.431464	1.68961	0.241353	0.964295	0.849877
979	L1 Photosynthesis - L2 Electron transport and photophosphorylation - L3 Photosystem_I	level3	94	92	106	99	61	103	144	117	816	102	8.30232	0.00083323	0.000761283	0.000832818	0.000900389	0.00060017	0.000799213	0.00100589	0.000976311	0.000838663	4.53574e-05	0.000827525	8.12248e-05	0.000849801	5.40421e-05	0.0521348	0.826972	0.904863	0.444686	0.361941	0.569449	0.953259	0.743997
980	L1 Photosynthesis - L2 Electron transport and photophosphorylation - L3 Photosystem_II	level3	14	11	31	45	9	31	7	21	169	21.125	4.75258	0.000124098	9.1023e-05	0.00024356	0.000409268	8.85496e-05	0.00024054	4.88974e-05	0.000175235	0.000177646	4.15847e-05	0.000199288	7.22188e-05	0.000156005	5.04205e-05	0.241485	0.640593	0.789076	0.387784	0.0146771	0.907528	0.878078	0.180508
981	L1 Photosynthesis - L2 Electron transport and photophosphorylation - L3 Photosystem_II-type_photosynthetic_reaction_center	level3	89	94	94	21	38	113	63	36	548	68.5	11.9328	0.000788909	0.000777833	0.000738537	0.000190992	0.000373876	0.000876807	0.000440077	0.000300404	0.000560929	9.3031e-05	0.000413545	0.00013064	0.000708313	9.40245e-05	3.35379	0.116772	0.293405	0.144191	0.163716	0.699788	0.96962	0.895008
982	L1 Photosynthesis - L2 Light-harvesting complexes - L3 Bacterial_light-harvesting_proteins	level3	6	10	11	1	5	12	15	6	66	8.25	1.60078	5.31849e-05	8.27482e-05	8.64246e-05	9.09484e-06	4.91942e-05	9.31122e-05	0.00010478	5.00673e-05	6.60758e-05	1.10803e-05	4.03853e-05	1.04653e-05	9.17663e-05	4.83936e-06	19.8585	0.0043001	0.0532584	0.0261733	0.159387	0.703544	0.84706	0.0889427
983	L1 Photosynthesis - L2 Light-harvesting complexes - L3 Chlorosome	level3	12	27	12	23	4	10	31	7	126	15.75	3.50382	0.00010637	0.00022342	9.42813e-05	0.000209181	3.93554e-05	7.75935e-05	0.000216546	5.84118e-05	0.000128145	2.68533e-05	0.00010333	3.79958e-05	0.00015296	3.88706e-05	0.833681	0.396416	0.601897	0.295797	0.256244	0.630769	0.876534	0.174438
984	L1 Photosynthesis - L2 OTHER Photosynthesis - L3 Bacteriorhodopsin	level3	8	14	23	17	8	18	20	10	118	14.75	2.00669	7.09132e-05	0.000115847	0.000180706	0.000154612	7.87108e-05	0.000139668	0.000139707	8.34454e-05	0.000120451	1.40944e-05	9.69204e-05	1.94034e-05	0.000143982	1.34694e-05	3.96979	0.0934006	0.257211	0.126404	0.0872017	0.777717	0.834139	0.0655373
985	L1 Photosynthesis - L2 OTHER Photosynthesis - L3 Proteorhodopsin	level3	10607	11534	12139	10924	9844	12080	13239	11424	91791	11473.9	369.408	0.094022	0.0954418	0.0953734	0.0993521	0.0968536	0.093733	0.092479	0.095328	0.0953229	0.000742845	0.0963889	0.00114469	0.0942568	0.000712156	2.50132	0.164836	0.35821	0.176039	0.695644	0.436191	0.969898	0.897209
986	L1 Potassium metabolism - L2 OTHER Potassium metabolism - L3 Glutathione-regulated_potassium-efflux_system_and_associated_functions	level3	5775	7879	9002	5498	5904	9050	9928	7156	60192	7524	602.701	0.0511905	0.0651973	0.0707267	0.0500034	0.0580886	0.0702221	0.0693505	0.0597135	0.0618116	0.00295508	0.054749	0.00243212	0.0688742	0.00125815	26.6092	0.00209798	0.0415859	0.020437	5.52113	0.0570812	0.918573	0.418394
987	L1 Potassium metabolism - L2 OTHER Potassium metabolism - L3 Hyperosmotic_potassium_uptake	level3	420	563	589	134	316	661	692	422	3797	474.625	66.7912	0.00372294	0.00465872	0.00462764	0.00121871	0.00310908	0.00512893	0.00483386	0.0035214	0.00385266	0.000452358	0.00289303	0.00057254	0.00481229	0.000114893	10.8021	0.0166833	0.101582	0.0499213	1.45791	0.272696	0.850633	0.0966856
988	L1 Potassium metabolism - L2 OTHER Potassium metabolism - L3 Potassium_homeostasis	level3	82237	90379	93912	85517	78787	95987	105775	90423	723017	90377.1	3003.8	0.728961	0.74787	0.737846	0.777764	0.775173	0.744797	0.738875	0.754539	0.750728	0.00622009	0.759109	0.0113131	0.742347	0.00239478	2.10119	0.197363	0.395546	0.194387	4.57708	0.0762124	0.906766	0.331848
989	L1 Protein Metabolism - L2 Protein biosynthesis - L3 Nucleolar_protein_complex	level3	1995	1628	1597	1919	1696	1813	1972	1925	14545	1818.12	56.1479	0.017684	0.0134714	0.0125473	0.017453	0.0166867	0.0140677	0.0137751	0.0160632	0.0152185	0.000701227	0.0169717	0.000370306	0.0134654	0.000329352	50.0593	0.000399588	0.0281768	0.0139777	0.286675	0.611614	0.88573	0.21345
990	L1 Protein Metabolism - L2 Protein biosynthesis - L3 Programmed_frameshift	level3	888	958	1131	952	860	1097	1283	944	8113	1014.12	50.7815	0.00787136	0.00792728	0.00888602	0.00865829	0.00846141	0.00851201	0.0089622	0.00787725	0.00839448	0.000158748	0.00821708	0.000201942	0.00857187	0.000236313	1.30278	0.297204	0.505615	0.24848	0.00402263	0.951489	0.899912	0.288431
991	L1 Protein Metabolism - L2 Protein biosynthesis - L3 Ribosomal_protein_paralogs	level3	12	2	2	9	8	8	5	11	57	7.125	1.34214	0.00010637	1.65496e-05	1.57136e-05	8.18536e-05	7.87108e-05	6.20748e-05	3.49267e-05	9.179e-05	6.09986e-05	1.2293e-05	8.9681e-05	6.22212e-06	3.23162e-05	1.08652e-05	20.9912	0.0037641	0.0513672	0.0252439	0.805631	0.403991	0.904793	0.318846
992	L1 Protein Metabolism - L2 Protein biosynthesis - L3 Ribosome_activity_modulation	level3	1401	1573	1546	1548	1533	1752	1715	1767	12835	1604.38	45.2185	0.0124187	0.0130163	0.0121466	0.0140788	0.015083	0.0135944	0.0119799	0.0147448	0.0133828	0.000419079	0.0140813	0.000592163	0.0126843	0.000379016	3.94833	0.0941011	0.258362	0.12697	0.256196	0.630801	0.932567	0.539728
993	L1 Protein Metabolism - L2 Protein biosynthesis - L3 Ribosome_biogenesis_bacterial	level3	13302	15933	16760	12659	12213	17041	19403	14325	121636	15204.5	884.107	0.117911	0.131843	0.13168	0.115132	0.120162	0.132227	0.135537	0.119536	0.125503	0.00284597	0.118185	0.00112288	0.132822	0.000912296	102.348	5.42095e-05	0.0173666	0.0133698	0.331382	0.585773	0.956986	0.780948
994	L1 Protein Metabolism - L2 Protein biosynthesis - L3 Ribosome_LSU_bacterial	level3	83844	84154	89678	75763	71710	90948	102914	82207	681218	85152.2	3406.37	0.743206	0.696359	0.70458	0.689053	0.705544	0.705697	0.71889	0.68598	0.706164	0.00645519	0.705945	0.0131418	0.706382	0.0046603	0.000978456	0.976061	0.98631	0.484713	1.64924	0.246419	0.894082	0.255276
995	L1 Protein Metabolism - L2 Protein biosynthesis - L3 Ribosome_LSU_chloroplast	level3	73	51	76	66	47	69	68	66	516	64.5	3.6105	0.000647083	0.000422016	0.000597115	0.00060026	0.000462426	0.000535395	0.000475003	0.00055074	0.000536255	2.75639e-05	0.000565127	3.94816e-05	0.000507382	3.78292e-05	1.11526	0.331597	0.537158	0.263981	0.000147975	0.990689	0.939292	0.604125
996	L1 Protein Metabolism - L2 Protein biosynthesis - L3 Ribosome_LSU_eukaryotic_and_archaeal	level3	169	109	110	150	145	122	142	158	1105	138.125	7.85002	0.00149804	0.000901955	0.000864246	0.00136423	0.00142663	0.000946641	0.000991919	0.00131844	0.00116401	9.25703e-05	0.00140183	3.89873e-05	0.00092619	2.7633e-05	99.071	5.94815e-05	0.0173666	0.0133698	0.660051	0.447569	0.963702	0.844531
997	L1 Protein Metabolism - L2 Protein biosynthesis - L3 Ribosome_LSU_mitochondrial	level3	19	16	12	28	17	10	24	19	145	18.125	2.08256	0.000168419	0.000132397	9.42813e-05	0.000254656	0.00016726	7.75935e-05	0.000167648	0.000158546	0.0001526	1.91691e-05	0.00018722	2.25861e-05	0.00011798	2.01401e-05	5.23524	0.0621088	0.203746	0.100129	0.11731	0.74365	0.851955	0.0997063
998	L1 Protein Metabolism - L2 Protein biosynthesis - L3 Ribosome_SSU_bacterial	level3	48316	47642	50607	42920	40181	52268	59334	45878	387146	48393.2	2086.99	0.42828	0.394229	0.397608	0.390351	0.395335	0.405566	0.414468	0.382831	0.401083	0.00513979	0.399199	0.0100285	0.402968	0.00451028	0.117461	0.743493	0.85436	0.419868	0.472058	0.517703	0.893482	0.252054
999	L1 Protein Metabolism - L2 Protein biosynthesis - L3 Ribosome_SSU_chloroplast	level3	13	12	11	18	6	9	10	24	103	12.875	2.0039	0.000115234	9.92978e-05	8.64246e-05	0.000163707	5.90331e-05	6.98342e-05	6.98535e-05	0.000200269	0.000107957	1.76877e-05	0.000134561	3.06119e-05	8.13525e-05	7.14528e-06	2.8651	0.141466	0.328121	0.161252	6.27238	0.0462477	0.963439	0.842149
1000	L1 Protein Metabolism - L2 Protein biosynthesis - L3 Ribosome_SSU_eukaryotic_and_archaeal	level3	121	89	105	156	127	115	139	148	1000	125	7.90795	0.00107256	0.000736459	0.000824962	0.0014188	0.00124953	0.000892325	0.000970963	0.00123499	0.00105007	8.35179e-05	0.00124397	7.07437e-05	0.000856177	4.98242e-05	20.0857	0.00418478	0.0527571	0.025927	0.0753019	0.792971	0.977057	0.946904
1001	L1 Protein Metabolism - L2 Protein biosynthesis - L3 Ribosome_SSU_mitochondrial	level3	6	0	0	1	1	2	3	6	19	2.375	0.864736	5.31849e-05	0	0	9.09484e-06	9.83885e-06	1.55187e-05	2.0956e-05	5.00673e-05	1.98326e-05	7.37784e-06	3.05465e-05	1.21879e-05	9.11868e-06	5.3804e-06	2.58685	0.158879	0.350698	0.172347	59.7789	0.000245748	0.906794	0.332039
1002	L1 Protein Metabolism - L2 Protein biosynthesis - L3 rRNAs	level3	5143	5750	6140	5068	4619	6251	6984	5545	45500	5687.5	268.905	0.0455883	0.0475802	0.0482406	0.0460927	0.0454456	0.0485037	0.0487857	0.0462705	0.0470634	0.000482879	0.0458493	0.000197417	0.0482775	0.000257709	55.9507	0.000294854	0.0251984	0.0133698	0.045516	0.838123	0.945424	0.665098
1003	L1 Protein Metabolism - L2 Protein biosynthesis - L3 Translation_elongation_factor_G_family	level3	39891	38358	41001	36198	33115	41481	47653	37888	315585	39448.1	1513.95	0.3536	0.317405	0.322136	0.329215	0.325813	0.321866	0.332873	0.316158	0.327383	0.00424012	0.331197	0.00796329	0.32357	0.0032851	0.783855	0.41004	0.612865	0.301187	0.993998	0.357261	0.896483	0.268521
1004	L1 Protein Metabolism - L2 Protein biosynthesis - L3 Translation_elongation_factors_bacterial	level3	11159	12222	12598	10700	10052	12991	14273	11642	95637	11954.6	479.195	0.098915	0.101135	0.0989797	0.0973148	0.0989001	0.100802	0.0997018	0.0971472	0.0991119	0.000508615	0.0980693	0.000485205	0.100155	0.000497078	9.01169	0.0239479	0.120236	0.0590889	0.0193061	0.894039	0.838112	0.0720289
1005	L1 Protein Metabolism - L2 Protein biosynthesis - L3 Translation_elongation_factors_eukaryotic_and_archaeal	level3	108	75	67	116	119	88	69	87	729	91.125	7.36652	0.000957328	0.000620611	0.000526404	0.001055	0.00117082	0.000682823	0.000481989	0.000725975	0.000777619	8.97075e-05	0.000977282	9.44509e-05	0.000577957	4.5354e-05	14.5255	0.00885079	0.0726332	0.0356949	1.15394	0.324016	0.977555	0.94981
1006	L1 Protein Metabolism - L2 Protein biosynthesis - L3 Translation_initiation_factors_bacterial	level3	7153	7019	7835	6585	6214	7770	8973	7107	58656	7332	302.558	0.0634053	0.0580809	0.0615579	0.0598895	0.0611386	0.0602902	0.0626795	0.0593047	0.0607933	0.000622878	0.0609345	0.000908049	0.0606521	0.000986263	0.0443722	0.840134	0.913371	0.448868	0.0293819	0.869535	0.97304	0.920738
1007	L1 Protein Metabolism - L2 Protein biosynthesis - L3 Translation_initiation_factors_eukaryotic_and_archaeal	level3	361	418	396	384	361	460	507	405	3292	411.5	17.7553	0.00319996	0.00345887	0.00311128	0.00349242	0.00355182	0.0035693	0.00354157	0.00337954	0.0034131	6.06782e-05	0.00340594	7.73985e-05	0.00342026	0.000105628	0.0119622	0.916474	0.957767	0.470686	0.0401252	0.847853	0.845026	0.0847975
1008	L1 Protein Metabolism - L2 Protein biosynthesis - L3 Translation_termination_factors_bacterial	level3	7112	9387	9670	7075	7082	9897	11339	8374	69936	8742	561.924	0.0630418	0.0776757	0.075975	0.064346	0.0696787	0.0767943	0.0792068	0.0698772	0.0720745	0.00220236	0.0667359	0.00177683	0.077413	0.000691457	31.3594	0.00138094	0.0353558	0.0173755	17.3157	0.00593636	0.950216	0.713412
1009	L1 Protein Metabolism - L2 Protein biosynthesis - L3 tRNA_aminoacylation,_Ala	level3	1125	1248	1424	1118	962	1240	1501	1100	9718	1214.75	62.9531	0.00997217	0.010327	0.0111881	0.010168	0.00946497	0.0096216	0.010485	0.009179	0.0100507	0.000226208	0.00969604	0.000227258	0.0104054	0.000321375	3.24794	0.121581	0.29946	0.147167	0.0700226	0.800159	0.992501	0.998042
1010	L1 Protein Metabolism - L2 Protein biosynthesis - L3 tRNA_aminoacylation,_Arg	level3	12017	12879	13314	11708	10640	13693	15394	12631	102276	12784.5	505.232	0.10652	0.106571	0.104605	0.106482	0.104685	0.106249	0.107532	0.1054	0.106006	0.000360409	0.105772	0.000445741	0.106239	0.000609163	0.383416	0.558543	0.729891	0.358698	0.0359915	0.855788	0.958085	0.791677
1011	L1 Protein Metabolism - L2 Protein biosynthesis - L3 tRNA_aminoacylation,_Asp_and_Asn	level3	28211	28679	30547	25615	23792	30272	35750	27295	230161	28770.1	1277.31	0.250067	0.237314	0.240001	0.232964	0.234086	0.234891	0.249726	0.227764	0.238352	0.00280848	0.23622	0.00481646	0.240483	0.00325298	0.537898	0.490957	0.68194	0.335133	0.111701	0.749589	0.865504	0.136156
1012	L1 Protein Metabolism - L2 Protein biosynthesis - L3 tRNA_aminoacylation,_Cys	level3	20	25	30	20	21	21	33	11	181	22.625	2.39745	0.000177283	0.00020687	0.000235703	0.000181897	0.000206616	0.000162946	0.000230516	9.179e-05	0.000186703	1.62616e-05	0.000164396	2.50441e-05	0.000209009	1.65869e-05	2.20572	0.188041	0.385539	0.18947	0.0638192	0.80899	0.867001	0.140859
1013	L1 Protein Metabolism - L2 Protein biosynthesis - L3 tRNA_aminoacylation,_Glu_and_Gln	level3	12502	14249	15602	12002	11400	15320	18065	13828	112968	14121	776.939	0.11082	0.117908	0.122581	0.109156	0.112163	0.118873	0.12619	0.115388	0.116635	0.00208993	0.111882	0.00132071	0.121388	0.00189123	16.984	0.00620817	0.0620216	0.03048	0.918414	0.374899	0.930419	0.519899
1014	L1 Protein Metabolism - L2 Protein biosynthesis - L3 tRNA_aminoacylation,_Gly	level3	19297	20679	21957	18988	17818	22507	24713	20777	166736	20842	779.191	0.171051	0.171115	0.172511	0.172693	0.175309	0.17464	0.172629	0.173375	0.172915	0.000533218	0.173107	0.000881055	0.172724	0.000725331	0.112737	0.74848	0.85713	0.421229	0.199153	0.671059	0.932094	0.535328
1015	L1 Protein Metabolism - L2 Protein biosynthesis - L3 tRNA_aminoacylation,_His	level3	16	8	16	9	11	9	13	16	98	12.25	1.22109	0.000141826	6.61985e-05	0.000125708	8.18536e-05	0.000108227	6.98342e-05	9.08095e-05	0.000133513	0.000102246	1.03743e-05	0.000116355	1.35388e-05	8.81377e-05	1.36475e-05	2.15455	0.192524	0.390936	0.192122	0.0129065	0.913256	0.965191	0.857837
1016	L1 Protein Metabolism - L2 Protein biosynthesis - L3 tRNA_aminoacylation,_Ile	level3	4	6	9	6	6	4	6	6	47	5.875	0.548944	3.54566e-05	4.96489e-05	7.0711e-05	5.45691e-05	5.90331e-05	3.10374e-05	4.19121e-05	5.00673e-05	4.90544e-05	4.55306e-06	4.97815e-05	5.11368e-06	4.83273e-05	8.38089e-06	0.0219377	0.887105	0.939597	0.461756	0.623831	0.459694	0.969228	0.891883
1017	L1 Protein Metabolism - L2 Protein biosynthesis - L3 tRNA_aminoacylation,_Leu	level3	24304	24222	25660	22293	20625	26107	30210	23601	197022	24627.8	1010.76	0.215434	0.200433	0.201605	0.202751	0.202926	0.202573	0.211027	0.19694	0.204211	0.00212481	0.204513	0.00389715	0.20391	0.0024126	0.0173243	0.899586	0.947696	0.465737	0.242802	0.639701	0.859611	0.119006
1018	L1 Protein Metabolism - L2 Protein biosynthesis - L3 tRNA_aminoacylation,_Lys	level3	14866	15249	15907	14114	13242	16552	17982	15184	123096	15387	516.079	0.131774	0.126183	0.124978	0.128365	0.130286	0.128433	0.12561	0.126704	0.127792	0.000837428	0.129282	0.00110719	0.126301	0.00075201	4.96131	0.0675069	0.213708	0.105025	1.12134	0.330387	0.954532	0.756707
1019	L1 Protein Metabolism - L2 Protein biosynthesis - L3 tRNA_aminoacylation,_Met	level3	15357	16035	16770	13806	13066	16799	19028	15292	126153	15769.1	658.89	0.136127	0.132687	0.131758	0.125563	0.128554	0.130349	0.132917	0.127605	0.130695	0.00119615	0.129462	0.00230744	0.131928	0.000582743	1.07327	0.340146	0.545107	0.267888	1.21202	0.313127	0.882102	0.197226
1020	L1 Protein Metabolism - L2 Protein biosynthesis - L3 tRNA_aminoacylation,_Phe	level3	23945	24872	26328	22799	21177	26604	30129	24987	200841	25105.1	955.659	0.212252	0.205811	0.206853	0.207353	0.208357	0.20643	0.210461	0.208505	0.208253	0.00076764	0.209117	0.00107591	0.207389	0.00104628	1.32574	0.293371	0.501895	0.246652	3.00116e-05	0.995807	0.755054	0.0092884
1021	L1 Protein Metabolism - L2 Protein biosynthesis - L3 tRNA_aminoacylation,_Pro	level3	14475	13861	14627	12509	11875	14954	17147	13798	113246	14155.8	567.533	0.128309	0.114697	0.114921	0.113767	0.116836	0.116033	0.119778	0.115138	0.117435	0.00168284	0.118513	0.00332511	0.116357	0.00117695	0.373341	0.563604	0.733478	0.360461	0.739362	0.422886	0.839744	0.0748675
1022	L1 Protein Metabolism - L2 Protein biosynthesis - L3 tRNA_aminoacylation,_Ser	level3	11185	11333	12127	11021	9809	12146	13456	11295	92372	11546.5	375.051	0.0991455	0.0937785	0.0952791	0.100234	0.0965092	0.0942451	0.0939948	0.0942516	0.0959298	0.000882925	0.0975352	0.00134513	0.0943244	0.000332222	5.36998	0.0596674	0.199311	0.0979495	8.4072	0.0273517	0.971433	0.909007
1023	L1 Protein Metabolism - L2 Protein biosynthesis - L3 tRNA_aminoacylation,_Thr	level3	18204	18491	19342	16629	15590	19633	22606	18252	148747	18593.4	742.824	0.161363	0.15301	0.151966	0.151238	0.153388	0.152339	0.157911	0.152305	0.15419	0.00125337	0.154573	0.00230536	0.153806	0.00138505	0.0813236	0.7851	0.881684	0.433296	0.257184	0.630156	0.801492	0.029697
1024	L1 Protein Metabolism - L2 Protein biosynthesis - L3 tRNA_aminoacylation,_Trp	level3	9904	10433	11092	9365	8580	11105	12400	10034	82913	10364.1	416.839	0.0877905	0.0863312	0.0871474	0.0851732	0.0844173	0.0861676	0.0866183	0.0837291	0.0859218	0.000488054	0.0852775	0.000888051	0.0865661	0.000214982	1.98885	0.208138	0.408147	0.20058	1.97816	0.209207	0.898152	0.278063
1025	L1 Protein Metabolism - L2 Protein biosynthesis - L3 tRNA_aminoacylation,_Tyr	level3	10451	11053	11417	10054	9274	12033	13617	10977	88876	11109.5	466.225	0.0926392	0.0914616	0.0897008	0.0914395	0.0912455	0.0933683	0.0951194	0.091598	0.0920715	0.000576192	0.0917306	0.000311348	0.0924125	0.00117255	0.315984	0.594392	0.755689	0.371377	6.53719	0.0430944	0.967955	0.881498
1026	L1 Protein Metabolism - L2 Protein biosynthesis - L3 tRNA_aminoacylation,_Val	level3	25695	25960	27136	23640	21615	27506	31478	25095	208125	26015.6	1028.84	0.227764	0.214814	0.213202	0.215002	0.212667	0.213429	0.219885	0.209406	0.215771	0.00200225	0.21621	0.00401878	0.215332	0.00155875	0.0414456	0.845409	0.916779	0.450542	0.933385	0.371295	0.877823	0.179493
1027	L1 Protein Metabolism - L2 Protein biosynthesis - L3 tRNAs	level3	113	62	57	53	63	92	98	68	606	75.75	7.82339	0.00100165	0.000513039	0.000447836	0.000482027	0.000619847	0.00071386	0.000684564	0.000567429	0.000628781	6.28062e-05	0.000667738	0.00011487	0.000589825	6.48184e-05	0.348948	0.576268	0.742056	0.364677	0.133822	0.727053	0.903661	0.311571
1028	L1 Protein Metabolism - L2 Protein biosynthesis - L3 Universal_GTPases	level3	62941	63848	68825	57201	53831	69743	79863	62484	518736	64842	2851.39	0.557918	0.528331	0.540743	0.520234	0.529635	0.54116	0.557871	0.5214	0.537162	0.00527481	0.532297	0.00879297	0.542026	0.00606226	0.829825	0.397443	0.602679	0.296181	0.237132	0.643563	0.867071	0.141083
1029	L1 Protein Metabolism - L2 Protein degradation - L3 Aminopeptidases_(EC_3.4.11.-)	level3	18525	22190	23913	18333	18537	24556	26351	21411	173816	21727	1089.11	0.164208	0.183618	0.187879	0.166736	0.182383	0.190539	0.184071	0.178665	0.179762	0.00336773	0.172998	0.00444092	0.186527	0.00164355	8.16247	0.028915	0.132491	0.0651114	18.383	0.00516272	0.974949	0.93376
1030	L1 Protein Metabolism - L2 Protein degradation - L3 Dipeptidases_(EC_3.4.13.-)	level3	727	538	635	593	600	625	709	587	5014	626.75	22.4394	0.00644424	0.00445185	0.00498905	0.00539324	0.00590331	0.00484959	0.00495261	0.00489825	0.00523527	0.000229496	0.00565976	0.000332372	0.00481078	0.000123232	5.73598	0.0536599	0.187304	0.0920488	3.93845	0.0944263	0.970462	0.901611
1031	L1 Protein Metabolism - L2 Protein degradation - L3 Metallocarboxypeptidases_(EC_3.4.17.-)	level3	4995	4964	5828	3802	4199	5367	6530	4891	40576	5072	305.009	0.0442764	0.0410762	0.0457893	0.0345786	0.0413133	0.0416444	0.0456143	0.0408132	0.0418882	0.00127084	0.0402454	0.00203766	0.0435311	0.00125914	1.88161	0.219232	0.421354	0.20707	0.0644364	0.808092	0.948702	0.698141
1032	L1 Protein Metabolism - L2 Protein degradation - L3 Metalloendopeptidases_(EC_3.4.24.-)	level3	237	328	330	176	238	319	411	236	2275	284.375	26.625	0.0021008	0.00271414	0.00259274	0.00160069	0.00234165	0.00247523	0.00287098	0.00196931	0.00233319	0.000149099	0.00200311	0.000154713	0.00266327	8.46871e-05	14.0096	0.00958923	0.07563	0.0371677	0.784962	0.409729	0.989416	0.994124
1033	L1 Protein Metabolism - L2 Protein degradation - L3 Omega_peptidases_(EC_3.4.19.-)	level3	4318	4856	5538	4471	3963	5008	5934	4754	38842	4855.25	227.401	0.0382754	0.0401825	0.0435108	0.040663	0.0389913	0.0388588	0.041451	0.03967	0.0402004	0.000597406	0.0393999	0.000508254	0.0410008	0.000989976	2.06947	0.200322	0.398804	0.195989	1.5661	0.257354	0.987327	0.989831
1034	L1 Protein Metabolism - L2 Protein degradation - L3 Proteasome_archaeal	level3	2116	1670	1467	1840	1486	1678	1873	1718	13848	1731	75.2009	0.0187565	0.0138189	0.0115259	0.0167345	0.0146205	0.0130202	0.0130836	0.0143359	0.014487	0.000809062	0.0161119	0.00103118	0.0128621	0.000480888	8.15759	0.0289473	0.132565	0.065148	2.99588	0.134195	0.927405	0.492764
1035	L1 Protein Metabolism - L2 Protein degradation - L3 Proteasome_bacterial	level3	41068	38634	42786	36789	34010	42556	49188	39540	324571	40571.4	1611.96	0.364033	0.319689	0.33616	0.33459	0.334619	0.330207	0.343595	0.329943	0.336605	0.00459193	0.340796	0.00782306	0.332413	0.00504843	0.810765	0.402586	0.608015	0.298803	0.0199529	0.892292	0.905744	0.325066
1036	L1 Protein Metabolism - L2 Protein degradation - L3 Proteasome_eukaryotic	level3	285	227	218	336	321	259	279	301	2226	278.25	14.8525	0.00252628	0.00187838	0.00171278	0.00305587	0.00315827	0.00200967	0.00194891	0.00251171	0.00235023	0.000194291	0.00281303	0.00017107	0.00188744	6.41017e-05	25.6705	0.00229566	0.042196	0.0207368	19.1728	0.00467491	0.943463	0.64544
1037	L1 Protein Metabolism - L2 Protein degradation - L3 Protein_degradation	level3	15672	18462	19297	16083	14533	19031	21628	17161	141867	17733.4	816.906	0.138919	0.15277	0.151612	0.146272	0.142988	0.147668	0.151079	0.143201	0.146814	0.00173068	0.142845	0.00150852	0.150782	0.00109636	18.116	0.00534302	0.0583647	0.0286828	0.133226	0.727631	0.917113	0.406881
1038	L1 Protein Metabolism - L2 Protein degradation - L3 Proteolysis_in_bacteria,_ATP-dependent	level3	43844	45465	48537	41296	38048	49064	56211	43438	365903	45737.9	1965.78	0.38864	0.376215	0.381344	0.375581	0.374348	0.380705	0.392653	0.36247	0.378995	0.00327888	0.37526	0.00535047	0.382729	0.00349931	1.36505	0.286981	0.493939	0.242742	0.330544	0.586235	0.939934	0.610431
1039	L1 Protein Metabolism - L2 Protein degradation - L3 Putative_TldE-TldD_proteolytic_complex	level3	2611	2655	2691	2523	2209	2762	2970	2433	20854	2606.75	80.2791	0.0231443	0.0219696	0.0211426	0.0229463	0.021734	0.0214313	0.0207465	0.0203023	0.0216771	0.000352406	0.0220317	0.000655355	0.0213225	0.00025736	1.01463	0.352677	0.558665	0.274551	2.93191	0.137685	0.946489	0.675814
1040	L1 Protein Metabolism - L2 Protein degradation - L3 Serine_endopeptidase_(EC_3.4.21.-)	level3	5926	5819	6292	5781	4810	6164	7249	5471	47512	5939	247.29	0.052529	0.0481512	0.0494348	0.0525773	0.0473249	0.0478286	0.0506368	0.045653	0.0492669	0.00088287	0.049521	0.00178356	0.0490129	0.000642913	0.0718419	0.79765	0.888303	0.436548	16.0114	0.00710743	0.949594	0.70714
1041	L1 Protein Metabolism - L2 Protein folding - L3 GroEL_GroES	level3	5788	6131	6570	5675	5148	6776	7593	6202	49883	6235.38	265.786	0.0513057	0.0507329	0.051619	0.0516132	0.0506504	0.0525774	0.0530397	0.0517529	0.0516614	0.000291609	0.0513305	0.000245202	0.0519923	0.000513549	1.35204	0.289073	0.496359	0.243931	3.08997	0.129282	0.9811	0.96814
1042	L1 Protein Metabolism - L2 Protein folding - L3 Peptidyl-prolyl_cis-trans_isomerase	level3	5631	7651	8068	6382	5704	8107	8621	7071	57235	7154.38	404.607	0.049914	0.0633106	0.0633885	0.0580433	0.0561208	0.0629051	0.0602207	0.0590043	0.0591134	0.00161598	0.0557706	0.00204213	0.0624562	0.00075268	9.43616	0.0218906	0.114345	0.0561939	1.30087	0.297527	0.874633	0.167216
1043	L1 Protein Metabolism - L2 Protein folding - L3 Periplasmic_disulfide_interchange	level3	4082	4671	5097	4449	4116	5118	5330	4968	37831	4728.88	168.035	0.0361835	0.0386517	0.040046	0.040463	0.0404967	0.0397124	0.0372319	0.0414557	0.0392801	0.000634782	0.0396497	0.00117811	0.0389105	0.000633578	0.305386	0.600491	0.759866	0.373429	0.111872	0.749405	0.850892	0.0972704
1044	L1 Protein Metabolism - L2 Protein folding - L3 Protein_chaperones	level3	58176	56815	61880	53939	50643	61920	70882	58728	472983	59122.9	2150.01	0.515681	0.470134	0.486177	0.490567	0.498269	0.480459	0.495135	0.490058	0.49081	0.00472386	0.498644	0.00598157	0.482976	0.00523891	3.88235	0.0963011	0.261525	0.128524	0.0160487	0.90333	0.94218	0.632649
1045	L1 Protein Metabolism - L2 Protein folding - L3 Thermosome,_archaeal	level3	42	3	1	0	14	6	5	12	83	10.375	4.84376	0.000372294	2.48245e-05	7.85678e-06	0	0.000137744	4.65561e-05	3.49267e-05	0.000100135	9.05421e-05	4.35246e-05	0.000152543	7.88065e-05	2.8541e-05	8.20046e-06	2.44938	0.168608	0.361862	0.177834	2.62497	0.156321	0.849028	0.0931315
1046	L1 Protein Metabolism - L2 Protein processing and modification - L3 G3E_family_of_P-loop_GTPases_(metallocenter_biosynthesis)	level3	40359	38781	40821	36559	32885	39816	46686	38371	314278	39284.8	1389.05	0.357748	0.320906	0.320722	0.332498	0.32355	0.308946	0.326118	0.320188	0.326335	0.00505984	0.333496	0.00849103	0.319173	0.00363107	2.4057	0.171876	0.365785	0.179762	1.18498	0.318124	0.899852	0.288072
1047	L1 Protein Metabolism - L2 Protein processing and modification - L3 Inteins	level3	2269	1942	2032	1838	1704	2066	2248	2013	16112	2014	67.4894	0.0201128	0.0160697	0.015965	0.0167163	0.0167654	0.0160308	0.0157031	0.0167976	0.0167701	0.000500017	0.017598	0.000838415	0.0159421	8.25718e-05	3.86316	0.096954	0.262519	0.129012	0.819959	0.400092	0.751087	0.00839742
1048	L1 Protein Metabolism - L2 Protein processing and modification - L3 N-linked_Glycosylation_in_Bacteria	level3	3393	3766	3928	3384	3050	4012	4301	3777	29611	3701.38	142.516	0.0300761	0.031163	0.0308614	0.0307769	0.0300085	0.0311305	0.030044	0.0315173	0.0306972	0.000206912	0.0305947	0.000353213	0.0307997	0.000260822	0.218013	0.657032	0.799073	0.392697	0.576532	0.476436	0.935834	0.570616
1049	L1 Protein Metabolism - L2 Protein processing and modification - L3 Peptide_methionine_sulfoxide_reductase	level3	10495	10676	11398	10240	9257	11785	13177	10391	87419	10927.4	418.72	0.0930293	0.088342	0.0895516	0.0931312	0.0910782	0.091444	0.0920459	0.0867081	0.0906663	0.00080898	0.0909867	0.00150237	0.0903458	0.000853545	0.137557	0.723465	0.844606	0.415074	0.382908	0.558796	0.894116	0.255461
1050	L1 Protein Metabolism - L2 Protein processing and modification - L3 Protein_Acetylation_and_Deacetylation_in_Bacteria	level3	9825	11272	12319	8711	8772	12089	13659	10674	87321	10915.1	622.534	0.0870903	0.0932737	0.0967876	0.0792252	0.0863064	0.0938028	0.0954128	0.0890696	0.0901211	0.00206806	0.0854229	0.00214614	0.0948193	0.000798367	16.839	0.00633219	0.0624301	0.0306807	0.652965	0.449897	0.906988	0.333339
1051	L1 Protein Metabolism - L2 Protein processing and modification - L3 Ribosomal_protein_S5p_acylation	level3	6118	6279	6603	5745	5251	6672	7350	5929	49947	6243.38	227.041	0.0542309	0.0519576	0.0518783	0.0522499	0.0516638	0.0517704	0.0513423	0.0494748	0.051821	0.000458539	0.0519048	0.000978634	0.0517371	0.000137094	0.0287951	0.87083	0.929809	0.456946	3.5605	0.108111	0.873116	0.161648
[truncated: 7,183 more rows]

## Sheet: SEED.assembled_contigs
SEED Subsystem			Read counts (incl. total, mean and standard error)											Read proportions (incl. total, mean and standard error, also for the control and irrigated treatments)														Test statistics for treatment differences (ANOVA, Levene Test, Shapiro-Wilks Test)
[truncated: 7,008 more rows]

## Sheet: dbCAN.short_reads
CAZY			Read counts (incl. total, mean and standard error)											Read proportions (incl. total, mean and standard error, also for the control and irrigated treatments)														Test statistics for treatment differences (ANOVA, Levene Test, Shapiro-Wilks Test)
[truncated: 365 more rows]

[truncated: 1 more sheets: dbCAN.assembled_contigs]
